# Supplementary material for: Lipid Droplets Are a Physiological Nucleoporin Reservoir
Source: Cells. 2021 Feb 22;10(2):472. doi: 10.3390/cells10020472 (PMC7926788; doi:10.3390/cells10020472)
Supplement: Supplementary file 1 [file cells-10-00472-s001.zip]

Archive with 20 entries (17 files):
- Supplementary Files/
- Supplementary Files/2QX5_Nic96.pse
- __MACOSX/
- __MACOSX/Supplementary Files/
- __MACOSX/Supplementary Files/._2QX5_Nic96.pse
- Supplementary Files/.DS_Store
- __MACOSX/Supplementary Files/._.DS_Store
- Supplementary Files/FA_MannuallyCurated_Train.tsv
- __MACOSX/Supplementary Files/._FA_MannuallyCurated_Train.tsv
- Supplementary Files/4HMC_Nup157.pse
- __MACOSX/Supplementary Files/._4HMC_Nup157.pse
- Supplementary Files/Table S1 Kumanski et al.xlsx
- __MACOSX/Supplementary Files/._Table S1 Kumanski et al.xlsx
- Supplementary Files/LigandTableFA.xls
- __MACOSX/Supplementary Files/._LigandTableFA.xls
- Supplementary Files/Supplementary Figures Kumanski et al.pdf
- __MACOSX/Supplementary Files/._Supplementary Figures Kumanski et al.pdf
- Supplementary Files/FA_AllSpecie_Train.tsv
- __MACOSX/Supplementary Files/._FA_AllSpecie_Train.tsv
- __MACOSX/._Supplementary Files
