# Supplementary material for: Lipid Droplets Are a Physiological Nucleoporin Reservoir
Source: Cells. 2021 Feb 22;10(2):472. doi: 10.3390/cells10020472 (PMC7926788; doi:10.3390/cells10020472)
Supplement: Supplementary file 1 [file cells-10-00472-s001.zip › Supplementary Files/FA_MannuallyCurated_Train.tsv]

PDB	PocketNumber	correctPocket	Pocket_Score	Drug_Score	Number_of_V._Vertices	Mean_alpha.sphere_radius	Mean_alpha.sphere_SA	Mean_B.factor	Hydrophobicity_Score	Polarity_Score	Volume_Score	Real_volume	Charge_Score	Local_hydrophobic_density_Score	Number_of_apolar_alpha_sphere	Proportion_of_apolar_alpha_sphere	SASA	AlphaHelix	Coil	Strand	Turn	Bridge	Helix310
1AYM	0	FALSE	33.6976	0.0351	64	4.7897	0.551	0.1712	-6.9375	11	3.25	1372.7115	-2	11	18	0.2812	863.8	3	7	2	1	1	2
1AYM	1	TRUE	23.0016	0.7052	37	4.2569	0.4161	0.134	45	4	4.2308	350.9786	1	27	28	0.7568	224.8	0	4	6	1	0	0
1AYM	2	FALSE	21.6966	0.2186	38	4.4282	0.4633	0.0714	25.4667	7	3.7333	711.1246	-1	21.3043	23	0.6053	720.7	0	10	0	2	2	1
1AYM	3	FALSE	21.5915	0.0719	37	4.8546	0.6331	0.2403	32.0909	8	4.6364	841.8398	1	11.8462	13	0.3514	671.8	1	5	0	4	0	0
1AYM	4	FALSE	20.9999	0.0204	41	4.5652	0.5	0.2696	16.5833	7	4.1667	649.2772	0	8	9	0.2195	706.7	0	7	0	3	0	2
1AYM	5	FALSE	17.0886	0.0281	38	4.5175	0.4364	0.4016	21.3333	7	3.75	1299.9714	1	10.1667	12	0.3158	822.1	0	3	1	7	0	1
1AYM	6	FALSE	11.2408	0.0158	38	4.6859	0.5611	0.3432	19.0714	6	3.4286	866.6473	0	0	0	0	1002.7	1	9	4	0	0	0
1B56	0	TRUE	39.3919	0.8711	65	4.6197	0.5031	0.137	38.4783	8	4.0435	676.927	-1	30.1875	32	0.4923	600.5	7	1	13	2	0	0
1E02	0	TRUE	38.6912	0.9249	68	4.505	0.5291	0.0205	46.2105	7	4.1579	466.5841	2	65	66	0.9706	226.5	0	0	15	2	0	0
1EVY	0	FALSE	34.2293	0.4842	58	4.5605	0.4774	0.36	22.7143	8	3.6429	824.0349	0	46.7451	51	0.8793	784.1	4	7	1	1	0	1
1EVY	1	FALSE	33.4269	0.5134	58	4.8176	0.5994	0.3414	39.3571	8	4.5714	993.6744	3	39.9024	41	0.7069	1038.1	8	6	0	0	0	0
1EVY	2	TRUE	31.5084	0.8522	60	4.4739	0.4872	0.1054	59.4444	2	3.9444	592.9518	0	50.7308	52	0.8667	600.8	17	1	0	0	0	0
1EVY	3	TRUE	19.1066	0.0414	47	4.7985	0.5346	0.1499	38.1667	4	4.4167	1177.5925	0	14.1176	17	0.3617	1121.4	6	6	0	0	0	0
1EVY	4	FALSE	18.6285	0.0518	45	4.8065	0.732	0.0525	28.9167	7	3.4167	1405.3628	0	20.64	25	0.5556	605.8	3	0	4	5	0	0
1GKA	0	TRUE	26.6088	0.775	163	4.3626	0.427	0.2653	36.75	8	3.4688	1844.9221	0	48.5965	114	0.6994	1827.4	0	6	18	19	1	0
1GKA	1	FALSE	9.3719	0.0366	37	4.4412	0.4476	0.433	10.3846	10	4.9231	802.8355	4	1	2	0.0541	911.6	2	6	4	3	0	0
1GT4	0	TRUE	37.4365	0.5946	67	4.5065	0.4858	0.1106	33.7059	6	3.5882	434.6706	1	64	65	0.9701	233.7	0	0	15	2	0	0
1GT4	1	TRUE	32.9999	0.4576	60	4.4004	0.5194	0	33.25	6	3.6875	401.7314	1	58	59	0.9833	203.9	0	0	14	2	0	0
1GT4	2	FALSE	23.7376	0.0163	50	4.8144	0.5893	0.3872	-1.6	7	4.5	1088.8196	-2	28.7333	30	0.6	818.5	0	0	5	5	0	0
1GT4	3	FALSE	19.3031	0.052	40	4.5233	0.4833	0.2826	19.1667	11	4.3333	664.7928	-1	9	10	0.25	978.4	4	7	5	1	0	1
1GXS	0	TRUE	37.4044	0.8841	51	4.2171	0.4346	0.0373	42.1111	10	4.9444	468.1292	0	29	30	0.5882	527.7	4	4	0	9	1	0
1GXS	1	TRUE	34.1952	0.8413	46	4.2418	0.4118	0.0283	38.8824	9	4.7647	453.6906	0	29.9355	31	0.6739	528.9	2	3	0	10	1	1
1GXS	2	FALSE	31.538	0.0486	57	4.7885	0.5385	0.1978	24.8125	7	4.4375	893.803	2	14.125	16	0.2807	903.7	2	1	0	13	0	0
1GXS	3	FALSE	22.8376	0.116	48	4.3977	0.4823	0.0982	47.1667	5	4.6667	834.0308	-1	12.4	15	0.3125	703.8	2	3	3	3	0	1
1GXS	4	FALSE	19.1148	0.0646	46	4.9289	0.6128	0.1225	42.6471	5	4.5294	1139.9989	-3	5.7143	7	0.1522	931.5	3	6	1	6	0	1
1H2B	0	FALSE	30.9025	0.0156	63	5.0521	0.536	0.3852	-21.3333	10	3.4167	1514.3872	-1	8.6	10	0.1587	965.5	0	7	0	5	0	4
1H2B	1	TRUE	29.3427	0.8337	48	4.5557	0.5057	0.19	46.1875	8	4.875	900.7421	0	36.2105	38	0.7917	754.6	4	5	0	6	0	1
1H2B	2	TRUE	26.8449	0.0691	38	4.8223	0.5048	0.1235	15.5	12	4.2857	756.8314	1	17	18	0.4737	689.8	5	6	1	2	0	0
1H2B	3	FALSE	24.5374	0.0262	48	4.7204	0.5124	0.4155	11.1333	10	4.1333	1293.7523	-1	8.4	10	0.2083	824.5	4	3	3	4	0	1
1H2B	4	FALSE	22.7918	0.0488	38	4.789	0.6153	0.3245	29.9091	7	5	666.8593	2	17	18	0.4737	815.2	8	1	0	2	0	0
1H2B	5	FALSE	21.9733	0.0563	36	4.7907	0.6168	0.2858	32.1	6	5.1	486.0728	1	19	20	0.5556	695.3	7	1	0	2	0	0
1H9G	0	TRUE	36.3591	0.0406	40	4.7172	0.5699	0.1748	-2.25	9	3.9167	709.9631	-2	11	12	0.3	753.6	12	0	0	0	0	0
1H9G	1	FALSE	33.2411	0.4155	36	4.9823	0.5542	0.6859	25.4444	4	4.2222	656.0383	-1	25	26	0.7222	645.1	6	2	0	0	0	0
1HBK	0	TRUE	31.6923	0.7555	82	4.8546	0.5917	0.2324	35.2353	5	4.0588	1528.7936	5	49.1698	53	0.6463	1075.5	11	2	0	3	0	0
1HZP	0	TRUE	35.6167	0.4204	57	4.7064	0.5233	0.1358	15.1765	6	3.7647	903.5623	1	33.7297	37	0.6491	877.6	10	0	1	6	0	0
1HZP	1	FALSE	28.5622	0.2631	46	4.9108	0.5145	0.6522	5.5833	5	3.75	980.8768	1	32.7647	34	0.7391	848.7	6	1	0	5	0	0
1HZP	2	FALSE	23.9147	0.2062	47	5.0835	0.6392	0.4321	44.6364	3	4.1818	940.4127	-1	23	24	0.5106	815	0	4	4	5	0	0
1HZP	3	FALSE	21.958	0.0083	42	4.3692	0.4234	0.2476	-13	5	3.1429	595.2914	0	8	9	0.2143	742.8	4	6	0	2	0	0
1HZP	4	FALSE	21.7162	0.0353	37	4.9951	0.6068	0.1713	7.2727	9	4.0909	979.8723	1	6	7	0.1892	685.4	5	1	2	2	0	1
1HZP	5	FALSE	19.4367	0.0133	43	4.7719	0.5732	0.5502	14.2143	4	3.1429	784.7569	-2	12	13	0.3023	887.5	3	4	2	3	0	2
1HZP	6	FALSE	19.0224	0.0253	40	4.7208	0.5291	0.1963	24.75	5	3.625	788.2549	-2	10.6667	12	0.3	962.5	3	4	3	4	0	2
1ICM	0	TRUE	31.0765	0.8617	111	4.3652	0.429	0.262	37.3846	9	4.0385	1628.8324	1	39.9718	71	0.6396	957.2	5	5	12	4	0	0
1K4W	0	TRUE	32.1128	0.8929	82	4.504	0.4949	0.0984	52.5909	6	4.5455	774.851	0	50.1875	64	0.7805	535.3	13	0	3	2	0	4
1K4W	1	FALSE	19.1951	0.057	54	4.9139	0.6075	0.1686	19.4	9	4.2	1321.0654	2	13.5294	17	0.3148	1015.1	11	0	0	4	0	0
1K4W	2	FALSE	17.4286	0.0607	55	4.8222	0.5021	0.3118	39.5333	5	4.7333	1129.0383	2	13.0667	15	0.2727	942.8	5	2	2	4	0	2
1K4W	3	FALSE	16.0413	0.0304	47	4.5832	0.4916	0.3003	-1.8333	9	3.25	1214.6746	1	12.4	15	0.3191	951.9	11	1	0	0	0	0
1KPL	0	FALSE	29.3146	0.0322	86	4.5665	0.4838	0.3625	3.9444	10	3.8889	1282.9954	-2	8.6667	15	0.1744	814.7	12	2	0	1	1	2
1KPL	1	TRUE	24.7914	0.8332	71	4.6716	0.6042	0.0713	55.6471	3	3.7059	1018.9525	0	55.4516	62	0.8732	820.5	17	0	0	0	0	0
1KPL	2	FALSE	22.9481	0.0369	69	4.6513	0.546	0.3292	16.8889	9	3.7222	979.8416	0	9.1765	17	0.2464	742.6	14	1	0	1	1	1
1KPL	3	FALSE	20.2841	0.0218	61	4.6172	0.4843	0.2541	6.8667	8	3.5333	1189.7026	-1	14.625	16	0.2623	897.5	3	8	0	2	0	2
1KPL	4	FALSE	17.3799	0.6608	57	4.8867	0.7169	0.1471	59.6154	2	3.6923	1181.5294	0	45.68	50	0.8772	784.4	13	0	0	0	0	0
1KPL	5	FALSE	16.0991	0.0132	53	5.0926	0.6216	0.3796	10.4286	6	3.6429	1097.2324	3	5	6	0.1132	807.3	9	1	0	4	0	0
1KPL	6	FALSE	15.0632	0.0319	42	4.3973	0.3986	0.159	22.9286	7	4.1429	549.3959	-1	16.7778	18	0.4286	573.4	6	5	0	1	0	2
1KPL	7	FALSE	14.1655	0.0258	45	4.5657	0.4564	0.4159	22.4	5	3.4667	775.8422	1	25	26	0.5778	717.7	6	4	0	3	0	2
1KPL	8	FALSE	10.6111	0.007	39	4.5299	0.5411	0.3455	7.5556	3	4.1111	462.7764	2	9	10	0.2564	720.1	2	0	0	7	0	0
1L7Z	0	TRUE	33.9198	0.9493	85	4.7052	0.4271	0.4652	51.48	7	4	1147.4673	-1	68.0541	74	0.8706	910.1	16	6	2	1	0	0
1L7Z	1	FALSE	15.5783	0.053	50	5.1917	0.5441	0.6924	26.4167	6	4.0833	1072.4456	0	14.875	16	0.32	917.9	6	3	0	3	0	0
1L7Z	2	FALSE	14.6675	0.185	51	4.9887	0.6395	0.4834	46.6154	5	4.2308	998.9063	-3	30.4706	34	0.6667	833.6	11	2	0	0	0	0
1L7Z	3	FALSE	7.986	0.0496	37	4.339	0.4594	0.9337	32.6	5	3.9	582.8367	3	4.6	10	0.2703	834.7	2	6	0	2	0	0
1LLF	0	FALSE	34.8852	0.1628	59	5.1051	0.5846	0.2159	27.2667	8	4.3333	1302.9354	-1	15.8824	17	0.2881	805.7	3	3	0	6	0	0
1LLF	1	FALSE	30.5019	0.098	55	5.0736	0.6099	0.2475	29.9286	7	4.3571	1192.4246	-1	13	14	0.2545	112.7	0	0	0	2	0	0
1LLF	2	TRUE	25.5128	0.6196	37	4.682	0.599	0.0638	21.5556	7	3.1111	848.1322	-2	27.7241	29	0.7838	0	0	0	0	0	0	0
1LLF	3	TRUE	25.0024	0.6251	36	4.7349	0.5872	0.064	21.5556	7	3.1111	854.8942	-2	27.8621	29	0.8056	591.4	5	1	1	11	0	0
1MA0	0	TRUE	44.0884	0.763	145	4.7043	0.4747	0.249	29.6857	19	4.3714	1969.7958	3	63.4699	83	0.5724	1558.7	11	12	0	11	0	1
1MA0	10	FALSE	3.4822	0.0066	40	5.0768	0.6682	0.3383	6.3636	5	3.7273	892.1768	3	15	16	0.4	691.1	3	2	0	6	0	0
1MA0	11	FALSE	2.1529	0.0083	36	5.1818	0.6296	0.2699	16.7273	4	3.6364	1136.7134	2	10	11	0.3056	699.8	4	2	0	5	0	0
1MA0	1	TRUE	35.6888	0.2485	123	4.7511	0.496	0.4619	34.9697	20	4.7576	2055.8113	4	36.6182	55	0.4472	1558.5	12	8	0	12	0	1
1MA0	2	FALSE	19.5835	0.0236	66	4.5557	0.4775	0.1139	16.5263	15	4.2105	913.5562	4	4	5	0.0758	911.8	1	3	6	10	0	1
1MA0	3	FALSE	19.0598	0.0235	63	4.5195	0.4663	0.0702	16.5263	15	4.2105	910.1498	4	3	4	0.0635	910.2	1	3	6	10	0	1
1MA0	4	FALSE	16.4456	0.0108	47	5.0221	0.5777	0.2393	-0.9412	12	3.8235	880.4304	1	15	16	0.3404	744.3	5	5	0	6	0	1
1MA0	5	FALSE	15.583	0.0184	58	4.9557	0.6619	0.6763	10.5455	7	3.8182	888.2001	-1	35.7838	37	0.6379	848.2	8	1	0	2	0	0
1MA0	6	FALSE	15.1577	0.019	56	4.4809	0.5065	0.3858	15.6111	13	4.3889	1048.0166	0	14	18	0.3214	917.1	8	8	0	2	0	0
1MA0	7	FALSE	14.1831	0.0088	43	4.9328	0.5253	0.3989	-4.4286	11	3.6429	909.4453	1	12	13	0.3023	769.7	4	5	0	4	0	1
1MA0	8	FALSE	10.4336	0.0106	47	4.9563	0.7083	0.3422	14.7	6	3.8	1132.4496	0	22.75	24	0.5106	676.4	7	1	0	2	0	0
1MA0	9	FALSE	7.8725	0.0122	67	4.9651	0.5561	0.3037	17.8333	7	3.6667	1589.4326	1	19.75	24	0.3582	1245.7	10	6	0	1	0	1
1MDC	0	TRUE	49.9807	0.7534	146	4.5731	0.5165	0.1495	26.55	25	4.025	1783.8478	4	44.8923	65	0.4452	1436.8	5	6	23	6	0	0
1MZM	0	TRUE	30.4256	0.6854	74	4.3864	0.4727	0.0955	35.25	4	3.4	547.9877	2	52.8	70	0.9459	639.1	15	4	0	1	0	0
1NFP	0	TRUE	33.6006	0.9286	37	4.3053	0.5089	0.057	67.1	4	5.3	224.3886	1	33	34	0.9189	211.9	6	0	3	1	0	0
1NFP	1	TRUE	32.89	0.4429	42	4.4247	0.4624	0.2551	36.25	6	4.5833	811.4232	-3	28	29	0.6905	781.9	10	2	0	0	0	0
1NFP	2	FALSE	31.4029	0.0298	44	4.8391	0.6003	0.6234	-1.5833	10	3.3333	1029.5643	-1	7	8	0.1818	760.1	3	5	0	4	0	0
1O8V	0	TRUE	38.4743	0.6111	45	4.4593	0.4089	0.2032	23.9048	8	3.7143	582.038	-3	15.4118	17	0.3778	599.7	4	1	14	2	0	0
1OPJ	0	FALSE	33.9634	0.7713	36	4.325	0.443	0.0761	43.2308	6	4.3077	304.0856	-2	29	30	0.8333	433.7	4	6	1	1	1	0
1OPJ	1	FALSE	29.6613	0.03	37	4.9186	0.4942	0.2461	-10.8462	10	3.7692	916.474	-1	10	11	0.2973	1026.5	4	6	1	2	0	0
1OPJ	2	TRUE	28.8252	0.0572	43	4.9685	0.5081	0.1921	34.0769	6	3.7692	1056.7478	-1	12	13	0.3023	980.6	5	1	0	7	0	0
1OPK	0	FALSE	37.2616	0.8693	60	4.7775	0.5024	0.2903	48.6667	7	4.4	807.3892	1	36	37	0.6167	641.5	0	5	4	3	1	2
1OPK	1	TRUE	25.9494	0.8008	38	4.2929	0.4269	0.1456	44.4375	8	4.25	388.2996	0	33.1351	37	0.9737	372.4	2	2	6	6	0	0
1OPK	2	FALSE	22.8583	0.0508	40	5.032	0.5685	0.1773	28.5714	8	4.1429	893.1875	-2	7	8	0.2	522.3	7	1	1	5	0	0
1OPK	3	FALSE	22.7174	0.0483	49	4.6715	0.4796	0.3425	30.6154	6	3.6923	817.787	-2	15.6667	18	0.3673	984.2	7	0	0	6	0	0
1OPK	4	FALSE	21.9244	0.0154	40	4.7383	0.4983	0.383	-4.6154	8	3.0769	611.0767	-2	0	0	0	861.3	4	1	3	5	0	0
1PZ4	0	TRUE	31.7786	0.7101	104	4.3728	0.4825	0.0883	33.8333	6	3.5833	815.8458	0	62.1266	79	0.7596	951.6	8	6	3	4	0	3
1SZ7	0	TRUE	29.402	0.9674	62	4.3022	0.4277	0.1084	62.9545	6	4.4091	727.7028	1	40.4194	62	1	665.4	19	3	0	0	0	0
1TC8	0	TRUE	41.9389	0.7364	79	4.5513	0.4387	0.2853	24.9444	12	4.5556	964.8638	4	35.8421	38	0.481	958.7	10	3	0	2	0	3
1TCO	0	FALSE	38.3401	0.847	111	4.5448	0.5008	0.1827	35.75	10	4.125	1052.688	0	52.9508	61	0.5495	880.6	6	3	6	5	2	2
1TCO	1	FALSE	16.3632	0.0493	55	4.7401	0.5142	0.1881	21.9375	9	4.5	1079.111	0	14.25	16	0.2909	922.7	4	5	0	6	0	1
1TCO	2	FALSE	11.8949	0.0751	45	4.5279	0.5364	0.0789	27.875	9	4.625	1012.0241	3	19.3333	21	0.4667	988.9	6	8	0	2	0	0
1TCO	3	TRUE	10.3817	0.0284	36	4.602	0.4911	0.6026	9.6923	9	3.6923	779.4751	1	7	8	0.2222	1243.8	0	12	0	1	0	0
1TCO	4	FALSE	8.9141	0.0194	38	4.5543	0.506	0.2869	11.3846	7	3.2308	753.8643	-2	14.5882	17	0.4474	626.3	4	2	0	4	1	2
1TCO	5	FALSE	8.479	0.0582	36	5.1027	0.4695	0.1446	34.6923	7	4.1538	891.9681	3	11	12	0.3333	720.9	7	3	0	2	0	1
1V26	0	FALSE	31.4726	0.0511	71	4.6791	0.4777	0.2511	12.52	14	3.76	1325.9167	2	13.9048	21	0.2958	1267.1	4	5	11	5	0	0
1V26	10	FALSE	13.5804	0.0125	38	5.0692	0.5052	0.2427	18.6667	6	3.1333	959.8966	0	3.6667	6	0.1579	795.1	3	3	5	4	0	0
1V26	1	FALSE	29.9715	0.5568	50	5.079	0.5283	0.2172	27.7143	9	4.3571	868.2623	0	36.3158	38	0.76	687.9	4	2	2	5	0	1
1V26	2	FALSE	28.3346	0.0206	54	4.7462	0.6219	0.1788	10.5333	10	3.2667	871.2413	1	11.6923	13	0.2407	611.2	2	7	5	0	1	0
1V26	3	FALSE	25.9589	0.016	53	4.8583	0.6078	0.1937	15.0769	8	3.2308	757.5567	1	9.6364	11	0.2075	518.2	2	3	5	3	0	0
1V26	4	FALSE	24.9602	0.115	61	4.8743	0.5988	0.0721	35.5625	4	4	1184.1471	0	25.1333	30	0.4918	623.8	7	2	5	1	1	0
1V26	5	FALSE	20.3142	0.0719	47	4.9623	0.5789	0.0668	34.7857	4	4.2857	731.7929	0	22.5	24	0.5106	544	5	2	5	1	1	0
1V26	6	FALSE	19.732	0.0208	36	4.1686	0.3472	0.1373	8.4375	11	3.5625	347.2079	2	7	8	0.2222	639.1	0	2	11	3	0	0
1V26	7	FALSE	19.4225	0.0742	36	5.2653	0.5919	0.1685	35	6	4.4545	806.7321	1	21	22	0.6111	556.2	4	2	0	5	0	0
1V26	8	FALSE	17.1551	0.0119	51	5.076	0.4414	0.597	17.0556	6	3.5	1385.9371	-1	5.1429	7	0.1373	1435.1	6	7	5	0	0	0
1V26	9	FALSE	16.6728	0.0374	41	5.035	0.6956	0.0921	27.4118	10	3.7647	1265.8921	0	5.5	8	0.1951	786.5	1	8	1	3	4	0
1W6J	0	FALSE	32.0665	0.0674	52	4.9061	0.6183	0.2937	27.7647	7	4.1765	968.8791	3	20	21	0.4038	841.3	16	1	0	0	0	0
1W6J	1	TRUE	25.5082	0.9438	48	4.6314	0.518	0.3156	80.5714	1	4.5714	832.0826	0	43.1739	46	0.9583	615.4	7	3	0	2	0	2
1W6J	2	FALSE	25.4796	0.1254	41	4.2468	0.3975	0	36.9286	7	4	410.8533	-1	21.0435	23	0.561	293.2	4	2	2	6	0	0
1W6J	3	FALSE	25.1218	0.0125	49	4.5903	0.6286	0.2143	20.3636	3	3.9091	752.0085	0	11	12	0.2449	646.4	6	5	0	0	0	0
1W6J	4	FALSE	24.4952	0.1395	44	4.7389	0.5536	0.2224	48.8571	5	4.6429	844.9096	2	17	18	0.4091	654.3	2	8	0	4	0	0
1W6J	5	FALSE	20.5654	0.0209	42	5.0269	0.705	0.2508	28.5455	4	4.0909	746.1182	1	0	0	0	552	1	6	0	1	0	3
1W6J	6	FALSE	20.1539	0.0333	38	4.6082	0.547	0.2033	7	9	3.8	852.152	-3	1.5	4	0.1053	839.7	3	3	0	7	0	2
1XVP	0	FALSE	32.8464	0.1187	178	4.7124	0.5434	0.2239	14.6286	16	3.7714	2674.3149	1	27.0588	51	0.2865	1939.1	28	5	0	3	0	0
1XVP	1	FALSE	14.0591	0.7704	47	4.4663	0.4944	0.0531	50.2941	5	3.9412	444.7305	-1	44	45	0.9574	310.7	12	2	2	0	0	1
1XVP	2	FALSE	7.1182	0.0075	49	4.6061	0.5105	0.1793	0.0909	6	3.2727	921.637	-3	13.8667	15	0.3061	670.8	6	2	0	3	0	0
1XVP	3	FALSE	6.2805	0.0154	37	4.8332	0.6648	0.1008	18.4444	4	3.3333	790.3094	-1	21.2174	23	0.6216	617.8	6	2	0	1	0	0
1Y5M	0	TRUE	40.1053	0.5855	221	4.4525	0.4594	0.2954	26.9167	23	3.3333	2453.1182	1	49.2941	102	0.4615	1983.3	13	19	5	7	2	2
1Y5M	1	TRUE	35.8636	0.5454	201	4.6075	0.493	0.3588	24.5405	16	3.2703	1681.0079	1	56.9247	93	0.4627	1631.3	10	15	3	5	2	2
1Y5M	2	FALSE	9.1781	0.0112	53	4.9124	0.6015	0.2824	7.9	6	3.2	869.0151	-1	28	29	0.5472	699.6	8	0	1	1	0	0
1Y5M	3	FALSE	5.8027	0.009	39	5.0555	0.6599	0.2245	14.8889	5	3.2222	734.0568	0	18	19	0.4872	667.2	8	0	0	1	0	0
1Y5M	4	FALSE	5.1115	0.0177	46	4.838	0.6324	0.538	22	9	4.2308	1061.9045	-1	21.913	23	0.5	982.8	9	4	0	0	0	0
1Y9L	0	TRUE	31.9404	0.7477	57	4.469	0.475	0.3362	40.8	5	3.6	775.7559	1	48.4561	57	1	566.2	1	2	10	1	0	0
1Z4A	0	TRUE	32.2604	0.5451	113	4.549	0.479	0.2085	21.75	9	3.625	1896.1758	-1	58.3797	79	0.6991	1356.5	25	1	0	0	0	0
1Z4A	10	FALSE	14.1071	0.0123	38	4.595	0.5227	0.2486	0.5833	8	3.5	421.8524	0	7	8	0.2105	581.4	8	4	0	0	0	0
1Z4A	11	FALSE	13.8093	0.0125	36	4.5913	0.4875	0.4035	0.5833	8	3.5	380.8037	0	10	11	0.3056	574.6	8	4	0	0	0	0
1Z4A	12	FALSE	11.9985	0.0057	45	5.1339	0.6426	0.3476	-8.5	4	3.375	649.275	-2	13.8667	15	0.3333	575.5	5	3	0	0	0	0
1Z4A	13	FALSE	10.9882	0.0177	39	4.78	0.6017	0.2119	13.8462	7	3.7692	802.3705	2	21	22	0.5641	683.9	8	3	0	2	0	0
1Z4A	14	FALSE	10.5267	0.0194	39	4.7346	0.5848	0.3814	15.8	8	4.1	807.9902	0	10.2857	14	0.359	628	11	0	0	0	0	0
1Z4A	15	FALSE	10.303	0.0058	41	5.0158	0.6394	0.2621	-8.5	4	3.375	827.6656	-2	15	16	0.3902	587.5	5	3	0	0	0	0
1Z4A	16	FALSE	9.9478	0.0107	43	4.6283	0.5415	0.5278	10.3	6	4	839.1213	-1	8	9	0.2093	761	9	2	0	0	0	0
1Z4A	17	FALSE	9.7034	0.1727	52	4.3237	0.4132	0.637	59.8333	3	4.5	728.2247	1	22	23	0.4423	876.4	12	1	0	1	0	0
1Z4A	18	FALSE	9.0422	0.0135	50	4.606	0.5433	0.5498	22.7	4	4.1	935.9881	-3	12	13	0.26	740.1	7	3	0	0	0	0
1Z4A	19	FALSE	8.8917	0.1259	37	4.7026	0.5712	0.3734	44.1667	5	5.1667	755.97	0	32.7647	34	0.9189	468.7	10	0	0	0	0	0
1Z4A	1	FALSE	25.5131	0.1064	87	4.7293	0.5873	0.4998	20.2667	8	4.0667	1402.1886	-1	40.8095	42	0.4828	1042.2	14	2	0	0	0	0
1Z4A	20	FALSE	8.6473	0.0054	36	5.0912	0.6597	0.3958	-8.5	4	3.375	660.4305	-2	10	11	0.3056	568.1	5	3	0	0	0	0
1Z4A	21	FALSE	8.458	0.0132	45	4.6829	0.5292	0.5453	22.7	4	4.1	972.9154	-3	10	11	0.2444	750.9	7	3	0	0	0	0
1Z4A	22	FALSE	8.3815	0.0061	38	4.9914	0.6378	0.4377	-11	5	3.4444	937.4084	-3	10	11	0.2895	615.7	6	3	0	0	0	0
1Z4A	23	FALSE	7.7352	0.0093	38	4.8056	0.6362	0.4054	-24.3333	8	3.5556	1031.5822	-1	7	8	0.2105	718.3	9	0	0	0	0	0
1Z4A	24	FALSE	7.2345	0.0088	36	4.8163	0.6447	0.4191	-6.75	7	3.875	837.5721	0	5.4286	7	0.1944	718.7	8	1	0	0	0	0
1Z4A	25	FALSE	5.3123	0.29	57	4.7998	0.6409	0.6127	75	1	5.2857	1076.1859	0	20.6667	24	0.4211	999.4	8	2	0	0	0	0
1Z4A	26	FALSE	5.2616	0.0132	41	4.5518	0.5308	0.5285	22.7	4	4.1	815.3097	-3	10	11	0.2683	798.9	7	3	0	0	0	0
1Z4A	27	FALSE	-2.5744	0.0132	38	4.9504	0.6633	0.6841	23.75	4	4.25	1272.9598	1	1.3333	3	0.0789	1143.2	11	2	0	0	0	0
1Z4A	2	FALSE	24.9156	0.0362	83	4.5682	0.5276	0.3473	2.6667	12	3.6111	1134.7407	-2	19.3103	29	0.3494	1015.7	14	4	0	0	0	0
1Z4A	3	TRUE	23.2112	0.3498	93	4.379	0.4402	0.2667	32.1429	6	3.5	1233.5458	0	50.5	72	0.7742	983.5	23	0	0	0	1	0
1Z4A	4	FALSE	21.6036	0.0233	72	4.8286	0.5738	0.4954	5.9375	10	3.625	1103.5745	-2	15.5294	17	0.2361	962	12	4	0	0	0	0
1Z4A	5	TRUE	19.978	0.5079	89	4.389	0.4465	0.3779	44.6667	4	3.5	1469.2863	2	50.7945	73	0.8202	857.3	21	0	0	0	1	0
1Z4A	6	TRUE	17.4361	0.443	83	4.3233	0.4079	0.3336	48	3	3.4545	1154.2236	1	47.5625	64	0.7711	836.2	20	0	0	0	1	0
1Z4A	7	FALSE	16.6343	0.2659	53	4.5323	0.5644	0.2328	33.6	4	4.6	578.7695	0	49	50	0.9434	429.5	15	0	0	0	0	0
1Z4A	8	FALSE	15.841	0.0227	50	4.6184	0.588	0.5582	-3.5714	11	3.8571	948.8567	0	11	12	0.24	864.2	12	2	0	0	0	0
1Z4A	9	FALSE	14.2342	0.0149	67	5.0673	0.6341	0.2847	9.4615	6	3.6154	1395.2198	-2	25.25	32	0.4776	866.5	9	4	0	0	0	0
1ZNG	0	TRUE	31.7794	0.9326	37	4.3059	0.3963	0.0693	75.2	1	4.2	343.5617	0	36	37	1	258.8	0	1	12	2	0	0
2ALG	0	TRUE	36.6377	0.8506	88	4.5342	0.4558	0.4556	36.1429	9	4.0476	688.2535	4	47.6774	62	0.7045	970.2	13	3	0	5	0	0
2CFZ	0	FALSE	39.7178	0.0656	65	4.7184	0.6025	0.0914	10	13	4.45	939.2495	0	18.5714	21	0.3231	910.8	9	6	0	3	0	2
2CFZ	1	FALSE	29.3752	0.8138	61	4.7431	0.5126	0.2221	53.75	4	4.1875	829.4205	1	36.4681	47	0.7705	707	10	4	0	1	0	1
2CFZ	2	FALSE	15.8614	0.0686	36	5.0403	0.6943	0.0861	42.7692	5	4.3846	854.8719	0	15	16	0.4444	526.3	10	0	0	3	0	0
2CFZ	3	TRUE	15.373	0.0184	38	4.8578	0.5058	0.1739	23.0714	5	3.6429	882.0536	0	14	15	0.3947	523.8	5	5	0	1	0	1
2DEB	0	TRUE	43.3297	0.5175	114	4.732	0.4743	0.1678	20.0323	19	3.7742	1658.5245	0	34.5556	54	0.4737	1183.1	6	8	15	2	0	0
2DEB	1	FALSE	23.6353	0.0335	64	4.523	0.4746	0.1349	21.5882	12	4.1765	971.5613	2	17.8947	19	0.2969	762	1	4	6	5	0	1
2DEB	2	FALSE	17.9072	0.0201	43	5.0437	0.6555	0.1307	6.2143	11	3.7857	1120.7233	-1	19.9048	21	0.4884	911.9	7	4	0	3	0	0
2DEB	3	FALSE	15.6649	0.819	53	4.9517	0.4845	0.4054	57.6	2	3.9	994.5639	1	39.3659	41	0.7736	738.4	4	1	2	3	0	0
2DEB	4	FALSE	11.1797	0.057	36	4.4657	0.5401	0.0439	38.6667	4	3.7778	399.2397	-1	21	22	0.6111	391.9	1	4	0	2	0	2
2DEB	5	FALSE	9.3965	0.0515	57	4.844	0.6545	0.1527	42.4118	7	4.5294	1163.6689	0	9.1667	12	0.2105	879	5	6	0	6	0	0
2DQZ	0	FALSE	24.6601	0.05	119	4.609	0.4349	0.1013	29.5714	10	4.3214	1781.9645	-3	18.7778	36	0.3025	0	0	0	0	0	0	0
2DQZ	10	FALSE	15.4597	0.0247	48	5.0979	0.6375	0.2794	19.75	9	4.3333	967.1472	1	18	19	0.3958	0	0	0	0	0	0	0
2DQZ	11	FALSE	13.9421	0.0991	48	4.6363	0.5034	0.5362	44.125	9	4.9375	992.763	3	12.2857	14	0.2917	0	0	0	0	0	0	0
2DQZ	12	FALSE	13.6891	0.0232	37	4.4891	0.4364	0.1101	8.7692	11	4.5385	1049.5807	0	16.7778	18	0.4865	0	0	0	0	0	0	0
2DQZ	13	TRUE	13.1951	0.0481	44	4.9251	0.5574	0.3707	33	7	4.4545	964.54	1	25	26	0.5909	0	0	0	0	0	0	0
2DQZ	14	FALSE	12.8502	0.4525	41	4.4213	0.444	0.2118	61.0625	5	4.4375	392.8487	-1	36	37	0.9024	0	0	0	0	0	0	0
2DQZ	15	FALSE	12.1172	0.0171	38	4.9116	0.5341	0.283	3.1818	11	4	1144.9976	3	0	1	0.0263	0	0	0	0	0	0	0
2DQZ	16	FALSE	11.8831	0.0481	37	4.8461	0.5478	0.4783	33	7	4.4545	892.5099	1	25	26	0.7027	0	0	0	0	0	0	0
2DQZ	17	FALSE	11.4972	0.0433	53	4.5725	0.524	0.6724	32.8667	9	4.0667	1353.3823	1	7	8	0.1509	0	0	0	0	0	0	0
2DQZ	18	FALSE	11.4108	0.0236	38	5.0826	0.6362	0.2321	23.6364	8	4.1818	899.1219	0	15	16	0.4211	0	0	0	0	0	0	0
2DQZ	19	FALSE	9.6524	0.0634	48	4.6746	0.4317	0.4919	38.4706	9	4.7059	1068.8829	2	7.4286	14	0.2917	0	0	0	0	0	0	0
2DQZ	1	TRUE	23.571	0.905	68	4.3803	0.4247	0.3176	59.4762	7	4.381	655.0101	-1	54.5517	58	0.8529	0	0	0	0	0	0	0
2DQZ	20	TRUE	9.1475	0.1224	44	4.941	0.4928	0.5731	55.1667	5	4.5833	915.2589	1	9	10	0.2273	0	0	0	0	0	0	0
2DQZ	21	TRUE	8.4877	0.1224	44	4.8979	0.501	0.6132	55.1667	5	4.5833	966.3675	1	9	10	0.2273	0	0	0	0	0	0	0
2DQZ	22	FALSE	8.2513	0.0177	36	4.7493	0.6689	0.5384	19.5	4	3.75	622.4856	1	27	28	0.7778	0	0	0	0	0	0	0
2DQZ	23	FALSE	6.4502	0.0197	48	5.0774	0.6152	0.3842	17.625	9	3.625	1598.6931	-1	9.8333	12	0.25	0	0	0	0	0	0	0
2DQZ	24	FALSE	6.3969	0.1235	37	4.8179	0.4817	0.4146	55.1667	5	4.5833	1018.008	1	10	11	0.2973	0	0	0	0	0	0	0
2DQZ	25	FALSE	4.5804	0.0334	36	4.5797	0.5804	0.2687	34.6154	6	4.3077	840.5757	3	14	16	0.4444	0	0	0	0	0	0	0
2DQZ	2	FALSE	22.8672	0.0522	63	5.0055	0.5404	0.1906	19.7778	14	3.8889	909.4136	3	4	5	0.0794	0	0	0	0	0	0	0
2DQZ	3	FALSE	19.9658	0.0729	81	4.6009	0.4402	0.0987	40.7727	8	4.5	1261.7747	-3	17.4737	19	0.2346	0	0	0	0	0	0	0
2DQZ	4	FALSE	17.899	0.027	57	5.1258	0.5964	0.2586	19.75	9	4.3333	964.5002	1	21	22	0.386	0	0	0	0	0	0	0
2DQZ	5	FALSE	17.4143	0.0629	74	4.5442	0.4547	0.0913	40.9091	7	4.4091	1274.8491	-3	17	18	0.2432	0	0	0	0	0	0	0
2DQZ	6	FALSE	17.4062	0.0295	40	4.9098	0.5736	0.0739	22.6	10	3.8667	408.444	2	10	11	0.275	0	0	0	0	0	0	0
2DQZ	7	FALSE	17.2049	0.0332	42	4.6201	0.479	0.1538	4.2143	12	4.4286	982.127	-1	25	26	0.619	0	0	0	0	0	0	0
2DQZ	8	FALSE	17.0901	0.0221	40	4.875	0.5676	0.1115	17.1429	10	3.7857	379.4737	2	4	5	0.125	0	0	0	0	0	0	0
2DQZ	9	TRUE	16.0332	0.5612	45	4.4278	0.4527	0.342	58.1176	7	4.5294	451.145	-1	39	40	0.8889	0	0	0	0	0	0	0
2DT8	0	TRUE	34.5449	0.8665	42	4.264	0.4271	0.0087	43.875	5	3.6875	360.8542	-1	39.619	42	1	282.9	4	3	7	1	0	1
2E+056	0	TRUE	30.9344	0.8396	114	4.8027	0.495	0.1579	34.963	9	3.6667	2176.8831	2	66.125	96	0.8421	1360.5	0	4	20	3	0	0
2E9L	0	TRUE	35.6081	0.8493	133	4.576	0.4723	0.2383	36	11	4.3462	1420.199	-2	91.0727	110	0.8271	768.6	8	1	8	5	0	2
2GFY	0	TRUE	32.8549	0.5126	48	4.5133	0.5212	0.0503	30.1538	4	3.2308	831.6718	-1	41.5	44	0.9167	518	6	0	1	4	0	2
2GFY	1	FALSE	28.2852	0.0246	46	4.9319	0.5593	0.4237	-12.8	8	3.8	1182.7485	-1	5.4286	7	0.1522	850.3	2	5	0	3	0	0
2GO3	0	TRUE	34.0088	0.5992	58	4.4536	0.4665	0.0246	10.15	13	3.35	891.4838	-2	36.8837	43	0.7414	757.3	7	2	3	8	0	0
2GO3	1	FALSE	33.2305	0.0288	70	4.6102	0.4689	0.3176	-1.381	13	3.4286	1309.4185	-2	5.5	8	0.1143	1312.3	4	3	7	5	0	2
2GSK	0	FALSE	45.6617	0.1131	285	4.7816	0.4906	0.4084	7.0357	31	3.8929	3861.1257	-1	17.88	50	0.1754	2836.2	12	11	24	9	0	0
2GSK	10	FALSE	6.8851	0.6128	47	4.606	0.6907	0.2193	49.3333	6	4.5	1085.8568	-1	25.1176	34	0.7234	686.1	0	0	11	1	0	0
2GSK	11	FALSE	5.8525	0.0212	50	4.6478	0.4004	0.4578	23.0769	6	4.3077	1083.9229	0	14.7059	17	0.34	993.2	1	1	5	5	1	0
2GSK	12	FALSE	2.7519	0.0216	50	4.9023	0.5418	0.3997	32.9231	6	3.6154	1413.5713	0	8	9	0.18	651.2	2	0	8	3	0	0
2GSK	1	FALSE	21.3333	0.4029	87	4.8051	0.5449	0.0923	26.4091	12	4.0455	1389.55	3	27.6552	29	0.3333	951.6	0	9	5	7	0	1
2GSK	2	FALSE	19.0126	0.0116	149	4.7282	0.4678	0.5945	-0.5484	14	3.6774	1901.3849	0	12.8571	28	0.1879	1764.1	2	9	16	4	0	0
2GSK	3	FALSE	14.7387	0.0107	61	4.45	0.4562	0.1623	11.7619	13	3.5714	650.3974	2	8	9	0.1475	525.1	3	5	8	5	0	0
2GSK	4	FALSE	12.6166	0.0228	85	4.9974	0.596	0.0902	27.8261	10	3.7826	1336.5002	4	11.4286	14	0.1647	924.6	0	2	8	12	0	1
2GSK	5	FALSE	9.8296	0.0141	57	4.3835	0.4285	0.4836	22.5882	9	4.2941	631.2849	2	9	10	0.1754	636.1	0	3	10	2	0	2
2GSK	6	FALSE	9.5042	0.0059	43	4.4173	0.4601	0.2216	-5.5263	12	2.9474	530.7856	0	1	2	0.0465	599.1	3	4	11	0	0	1
2GSK	7	FALSE	9.2448	0.8154	46	4.7007	0.6557	0.1203	56.4375	8	5	1241.1132	0	26.9714	35	0.7609	880.2	0	0	16	0	0	0
2GSK	8	TRUE	8.9854	0.1705	39	4.7964	0.6325	0.2096	40.4545	6	4.2727	675.851	1	20	21	0.5385	608.6	0	0	11	0	0	0
2GSK	9	FALSE	7.2807	0.0113	54	4.5618	0.4824	0.3047	22.5333	8	4.4	471.084	4	2	3	0.0556	424.6	0	3	9	3	0	0
2GSM	0	FALSE	41.9037	0.7775	120	4.2475	0.4255	0.1276	28.871	18	4.0323	880.9533	-5	48.4762	84	0.7	701.9	28	0	0	1	0	2
2GSM	1	FALSE	28.7577	0.7981	100	4.2363	0.4089	0.0828	39.4194	14	3.7742	893.0242	-2	48.5053	95	0.95	848.3	31	0	0	0	0	0
2GSM	2	FALSE	25.0704	0.8066	103	4.6228	0.479	0.2668	55.44	9	4.44	1934.2236	-2	43.9211	76	0.7379	1604.7	15	4	0	4	1	1
2GSM	3	TRUE	12.5349	0.0753	41	4.3367	0.4809	0.1421	36.1538	6	3.8462	518.8322	-1	29	30	0.7317	461.5	12	1	0	0	0	0
2GSM	4	TRUE	12.186	0.7115	45	4.4053	0.5467	0.2648	71.4	4	5.1	753.2106	0	36.5128	39	0.8667	499.5	10	0	0	0	0	0
2IQ0	0	TRUE	38.619	0.9596	52	4.5167	0.455	0.0511	59.0714	7	5.5	706.5811	0	33.6571	35	0.6731	717.4	0	1	1	10	0	2
2IQ0	1	FALSE	27.1404	0.7788	43	4.5923	0.5288	0.1899	57.6667	2	4	621.8907	0	31	32	0.7442	441.7	0	0	0	6	0	0
2IU8	0	FALSE	22.1761	0.4221	179	4.5171	0.4613	0.2444	61.2	5	4.7333	1887.0959	-1	20.7586	58	0.324	2443.3	8	6	0	21	0	3
2IU8	10	FALSE	9.9055	0.0278	46	5.0316	0.5906	0.3488	18.2105	10	3.7368	1217.1991	-5	6	8	0.1739	1186.6	2	6	4	7	0	0
2IU8	11	FALSE	9.6906	0.0232	49	5.1317	0.6203	0.4851	20	8	3.7857	1339.722	0	10.6667	12	0.2449	1551.3	0	8	3	3	0	0
2IU8	12	FALSE	8.6915	0.0111	39	5.0574	0.6069	0.392	-19.8	8	3.4	1104.3755	-1	13	14	0.359	572.7	0	1	6	3	0	0
2IU8	13	FALSE	4.7075	0.236	63	4.8131	0.5384	0.3527	55.1111	4	4.6667	1346.7322	1	19.037	27	0.4286	1725.6	2	7	0	4	0	0
2IU8	1	FALSE	18.7893	0.1654	72	4.7263	0.519	0.3018	-4.4211	13	3.8421	1573.5302	-2	24.5	28	0.3889	1467	0	8	4	6	0	0
2IU8	2	FALSE	16.3611	0.0964	60	4.6666	0.4705	0.2808	15.5294	8	3.5294	910.7779	-2	24	25	0.4167	636.1	0	4	2	11	0	0
2IU8	3	FALSE	15.7611	0.076	53	5.1762	0.5493	0.5338	9.3846	10	3.2308	1097.929	1	21.913	23	0.434	878.9	3	5	3	2	0	0
2IU8	4	FALSE	14.7291	0.0434	44	4.7618	0.5817	0.3028	9.0769	8	4.2308	732.7205	-2	20.9091	22	0.5	533.7	0	6	4	3	0	0
2IU8	5	FALSE	14.6473	0.4737	85	4.5754	0.4938	0.27	26.1765	7	3.8235	1684.3641	1	32.9048	42	0.4941	1620.2	7	3	1	6	0	0
2IU8	6	FALSE	14.6179	0.0279	38	4.8738	0.6836	0.2746	-7	12	3.4615	829.8306	-2	13	14	0.3684	515.7	0	0	5	8	0	0
2IU8	7	TRUE	14.4314	0.2942	55	4.517	0.5707	0.225	38.1667	6	3.6111	697.0875	0	25.7778	27	0.4909	561.1	0	0	8	10	0	0
2IU8	8	FALSE	14.403	0.0342	47	4.9399	0.5291	0.4236	-3.3636	9	3.7273	1009.3878	1	20	21	0.4468	817	0	4	0	6	0	0
2IU8	9	FALSE	11.4159	0.0292	55	4.6726	0.5008	0.3337	18.3158	9	3.6842	887.7183	-3	13	16	0.2909	772.4	1	3	5	10	0	0
2JIY	0	FALSE	38.3134	0.3668	125	4.6945	0.4602	0.121	28.4706	19	4.1176	1744.7793	0	44.1081	74	0.592	1430.3	29	0	0	2	0	4
2JIY	10	TRUE	3.5415	0.06	38	4.7764	0.6071	0.2103	43.4545	6	4.8182	962.5692	-1	22.2963	27	0.7105	573.8	11	0	0	0	0	0
2JIY	11	FALSE	0.6871	0.0996	43	4.9249	0.6286	0.3319	50.75	2	3.5833	1111.2161	-1	28.3636	33	0.7674	804.6	6	3	0	2	0	0
2JIY	1	FALSE	29.7904	0.3639	139	4.9387	0.5352	0.3278	40.6154	11	4.1538	2652.0259	-1	46.1538	78	0.5612	1956.7	20	2	0	3	0	1
2JIY	2	FALSE	18.8207	0.8577	73	4.8684	0.4856	0.1369	58.8947	5	4	1177.8113	-1	60.1515	66	0.9041	831	18	1	0	0	0	0
2JIY	3	TRUE	14.7248	0.4604	59	4.9184	0.5356	0.223	51.6923	6	4.6923	1347.2108	0	46.449	49	0.8305	680.9	8	2	3	0	0	0
2JIY	4	TRUE	11.8497	0.1017	56	4.5878	0.5076	0.2133	44	6	4.3571	839.6485	-1	33.0244	41	0.7321	630.3	10	3	0	0	1	0
2JIY	5	FALSE	7.6778	0.0094	43	4.89	0.6365	0.2969	15.3333	6	3.3333	967.9246	-1	12	13	0.3023	695	0	6	1	5	0	0
2JIY	6	TRUE	6.8701	0.1114	37	4.481	0.4938	0.263	50.4286	2	3.7143	476.6574	0	31	32	0.8649	503.1	5	1	0	1	0	0
2JIY	7	TRUE	5.9835	0.2003	36	4.7334	0.509	0.1729	60.3333	3	4.1111	624.1473	0	29	30	0.8333	355.1	9	0	0	0	0	0
2JIY	8	FALSE	4.9336	0.0244	37	5.0248	0.5814	0.2578	35.4444	3	4	964.312	0	17	18	0.4865	589.8	4	4	0	1	0	0
2JIY	9	TRUE	4.8875	0.0115	40	4.8413	0.7113	0.2974	19.75	2	2.875	728.3179	-1	25	26	0.65	405.7	3	1	2	2	0	0
2NNJ	0	FALSE	35.3804	0.7174	91	4.4781	0.4122	0.0955	35.6897	10	3.931	1210.2063	2	53.0882	68	0.7473	982.7	13	3	1	12	0	0
2NNJ	1	FALSE	28.7593	0.0314	79	4.8218	0.4881	0.1579	3.3529	14	3.7059	1681.569	3	7	10	0.1266	1006.5	8	2	2	5	0	0
2NNJ	2	TRUE	17.3561	0.1041	47	4.2225	0.4212	0.3097	23.5	5	3.5714	391.1894	0	40.5455	44	0.9362	767.2	12	1	0	0	0	1
2NNJ	3	FALSE	17.0918	0.0178	46	5.034	0.6938	0.1869	9.5	4	3.875	722.0105	2	31	32	0.6957	589.3	5	0	0	3	0	0
2NNJ	4	FALSE	14.0383	0.0146	38	4.7469	0.5064	0.257	14.0909	8	4.5455	728.9865	4	10	11	0.2895	650.8	3	3	3	2	0	0
2NWL	0	TRUE	29.9452	0.4475	120	4.7281	0.5291	0.2077	38.2222	14	3.7778	2940.7417	2	37.1282	78	0.65	1869.9	22	8	0	3	0	3
2NWL	1	TRUE	26.9715	0.3211	107	4.6625	0.5409	0.233	40.5862	14	4.1724	2159.8926	2	30.5283	53	0.4953	1569.5	17	7	0	4	0	2
2NWL	2	TRUE	16.5804	0.2302	74	4.7828	0.5215	0.3053	41.76	11	4	1900.2192	2	30.9333	45	0.6081	1390.6	13	7	0	4	0	1
2NWL	3	FALSE	12.7179	0.141	53	4.7244	0.5622	0.2172	36.2857	5	3.6429	1441.0013	2	37.9	40	0.7547	838.1	12	1	0	1	0	0
2NWL	4	FALSE	10.4035	0.872	59	4.6052	0.5625	0.0677	64.8889	0	3.5556	1092.9147	0	54	59	1	537.7	25	0	0	0	0	0
2NWL	5	FALSE	8.4259	0.1405	40	4.4916	0.5647	0.154	39.6364	3	3.3636	702.9402	1	37.5897	39	0.975	478	11	0	0	0	0	0
2NWL	6	FALSE	8.1805	0.0109	39	4.7716	0.6239	0.2959	15.3	6	4.1	840.7675	0	5	6	0.1538	526.7	6	1	0	2	0	1
2NWL	7	FALSE	8.076	0.0875	37	4.6859	0.5655	0.1043	35.9167	4	3.25	889.3683	1	34.6667	36	0.973	513.7	11	0	0	1	0	0
2NWL	8	FALSE	3.1929	0.0232	36	4.7913	0.6151	0.3385	31.9	5	4.3	1041.7305	-1	9.1667	12	0.3333	765.6	7	0	0	3	0	0
2NWL	9	FALSE	-1.8105	0.3161	40	4.7904	0.5509	0.2551	71.1538	3	4.6154	1154.348	0	23.5625	32	0.8	945.6	8	1	0	2	0	2
2OVD	0	FALSE	29.921	0.1211	63	4.9388	0.5366	0.3753	21.4667	5	3.4	1253.6847	0	22.2222	27	0.4286	1344.4	0	5	9	1	0	0
2OVD	1	TRUE	29.3745	0.9698	49	4.236	0.4808	0.1898	58.5263	7	5.0526	509.3311	1	32	33	0.6735	616.4	0	0	17	0	1	1
2QHD	0	TRUE	35.1236	0.8519	120	4.5842	0.4576	0.1414	36.2857	12	4.3333	1763.3403	2	45.7429	70	0.5833	1348.5	22	0	0	10	0	0
2QHD	1	FALSE	13.6001	0.045	39	5.0071	0.5885	0.2635	19.0667	11	3.9333	884.8054	1	12	13	0.3333	945.4	8	3	0	4	0	0
2QHV	0	TRUE	36.3605	0.1049	38	4.7687	0.504	0.3624	16.9375	10	3.9375	845.9163	4	8	9	0.2368	917.9	0	9	5	2	0	0
2QZT	0	TRUE	32.2527	0.9383	67	4.4405	0.4276	0.2262	48.8421	7	4.4211	716.7352	0	57.4333	60	0.8955	708.2	8	2	6	1	0	0
2QZT	1	TRUE	27.7436	0.6181	75	4.3392	0.4787	0.3277	45.9048	6	3.9048	955.5751	1	43.3559	59	0.7867	921.6	12	1	6	2	0	0
2QZT	2	FALSE	11.0241	0.0196	36	4.9605	0.5536	0.5931	12.375	5	4.125	1061.3008	-2	11.5385	13	0.3611	687.4	4	0	3	1	0	0
2R2I	0	TRUE	34.0982	0.9185	38	4.2416	0.3826	0.1303	61.8667	4	4.3333	343.452	0	35.7838	37	0.9737	435.7	12	2	0	1	0	0
2RH1	0	FALSE	36.4982	0.0686	97	4.5083	0.4551	0.2906	11.8261	14	4	945.2996	2	24.1429	28	0.2887	1262.4	15	1	0	6	1	0
2RH1	1	FALSE	33.3593	0.7065	88	4.7446	0.4841	0.4589	32.1579	11	4.3158	1421.2998	1	47.6491	57	0.6477	1303.7	14	2	0	3	0	0
2RH1	2	FALSE	21.8356	0.0857	72	4.7048	0.5295	0.3824	31.7	11	3.85	1478.3375	1	21.9474	38	0.5278	847	12	5	0	3	0	0
2RH1	3	FALSE	19.6676	0.0245	67	4.8579	0.5074	0.3592	12.8421	10	3.8421	1468.3809	-1	18.2857	21	0.3134	0	0	0	0	0	0	0
2RH1	4	FALSE	13.6765	0.21	43	4.6843	0.6288	0.2865	47.6	5	4.4	676.4871	1	30.6471	34	0.7907	604.4	8	1	0	1	0	0
2RH1	5	FALSE	12.816	0.0127	36	4.9457	0.7493	0.2882	17.8	5	3.7	656.0887	-1	16	17	0.4722	0	0	0	0	0	0	0
2UUU	0	FALSE	47.2518	0.4886	190	4.7648	0.4998	0.2103	17.1538	27	4.1795	2393.0308	4	35.3231	65	0.3421	2149.2	6	14	10	8	1	0
2UUU	10	FALSE	11.7992	0.0081	73	4.7725	0.5525	0.2101	5.5333	8	3.4667	1401.6252	0	14.7059	17	0.2329	1144.9	5	3	3	4	0	0
2UUU	11	FALSE	10.2092	0.194	45	4.9375	0.7342	0.2487	41.4545	3	3.3636	547.6994	1	30	31	0.6889	521.7	10	0	0	1	0	0
2UUU	12	FALSE	10.1834	0.017	51	4.7705	0.5619	0.1807	13.5	8	3.9375	904.2798	-1	21.8261	23	0.451	1082.5	3	2	0	8	2	1
2UUU	13	FALSE	9.7464	0.0092	80	4.8824	0.5491	0.2271	8.3333	11	4	1539.3446	0	10.5	12	0.15	1447.9	11	4	3	5	0	0
2UUU	14	FALSE	9.5547	0.008	47	4.6889	0.5455	0.3491	6.0833	8	4	869.7028	-1	14	16	0.3404	689.1	1	6	1	4	0	0
2UUU	15	FALSE	9.4258	0.1749	43	4.8592	0.7371	0.3105	46.0833	4	3.75	681.4315	1	27	28	0.6512	569.7	11	0	0	1	0	0
2UUU	16	FALSE	8.6543	0.0689	49	4.4638	0.6187	0.3612	42.2308	7	4.4615	781.0809	1	20	21	0.4286	865.6	2	9	2	0	0	0
2UUU	17	FALSE	8.0377	0.0211	45	4.9579	0.5771	0.1682	27.0833	8	4.25	1071.2013	3	16.6316	19	0.4222	799.8	9	1	0	2	0	0
2UUU	18	FALSE	6.4462	0.0127	36	4.8683	0.5599	0.1124	20.9231	6	3.9231	753.5679	-1	15	16	0.4444	766.4	4	1	0	5	2	1
2UUU	19	FALSE	5.8811	0.0108	49	4.5694	0.462	0.3699	19.3077	8	3.6154	1003.4268	0	7.8	10	0.2041	1031.2	5	3	3	2	0	0
2UUU	1	FALSE	38.2485	0.4705	151	4.7606	0.5047	0.2201	17.8621	19	3.9655	2198.6375	0	40.1714	70	0.4636	1372	6	9	6	7	0	1
2UUU	2	FALSE	18.3915	0.0336	48	4.7677	0.5109	0.3466	20.1176	14	4.3529	844.5665	-1	22	23	0.4792	1017	2	4	4	4	0	3
2UUU	3	FALSE	16.9227	0.4711	63	4.4174	0.4265	0.6023	39.5	8	3.8125	837.0859	1	36.85	40	0.6349	719.4	5	4	3	0	0	4
2UUU	4	FALSE	13.3012	0.0597	64	4.7742	0.5016	0.3253	3.8667	6	3.0667	1251.0256	1	32.3529	34	0.5312	1311.3	4	6	0	5	0	0
2UUU	5	FALSE	12.5681	0.0271	50	4.7162	0.5502	0.2291	20.2308	10	4.5385	1202.6117	3	22.5385	26	0.52	806.1	8	0	3	2	0	0
2UUU	6	FALSE	12.3451	0.0163	40	4.7071	0.501	0.3	14.3077	10	4.3077	757.5215	-3	19.8095	21	0.525	538.9	3	4	3	2	0	1
2UUU	7	FALSE	12.2345	0.0524	47	4.6588	0.5119	0.303	8.3333	6	3.3333	668.044	0	31	32	0.6809	843.5	4	4	0	4	0	0
2UUU	8	FALSE	12.2296	0.0332	62	4.7917	0.5688	0.2213	22.7143	10	4.1429	1453.8997	3	23.2857	28	0.4516	1004.6	8	2	3	1	0	0
2UUU	9	FALSE	12.2245	0.011	45	4.5485	0.5197	0.2667	11.9231	11	4.3846	841.7038	2	13	14	0.3111	767.3	1	1	8	3	0	0
2UWH	0	FALSE	30.5321	0.0274	53	4.7943	0.5502	0.2867	-8.9231	9	3.1538	1369.2424	-1	10	11	0.2075	727.7	6	6	0	1	0	0
2UWH	1	TRUE	30.14	0.9292	53	4.3395	0.4375	0.0664	69.2	3	4.15	551.5011	0	40.9412	51	0.9623	435.8	10	0	3	6	0	1
2UWH	2	FALSE	18.0189	0.0194	38	5.0103	0.6983	0.286	16.4545	6	3.9091	1135.8887	0	5	6	0.1579	659	0	2	0	6	0	3
2VT4	0	FALSE	39.2945	0.1264	167	4.6158	0.4373	0.2013	30.871	22	4.7742	2290.4314	4	29.4737	57	0.3413	1456.3	22	5	0	3	1	0
2VT4	10	FALSE	3.5313	0.0417	50	4.5773	0.4514	0.2254	34.1333	3	3.6	980.2126	0	38.5	44	0.88	1126.4	14	1	0	0	0	0
2VT4	11	TRUE	2.7762	0.0456	43	4.5449	0.4999	0.1943	42.3077	4	3.9231	772.1723	1	25.1852	27	0.6279	776	13	0	0	0	0	0
2VT4	1	TRUE	23.3769	0.4649	174	4.5425	0.4521	0.1254	29.963	9	3.6296	2028.8911	0	69.5528	161	0.9253	1721.6	38	1	0	0	0	0
2VT4	2	FALSE	22.0699	0.0673	97	4.5946	0.4279	0.2385	30.52	18	5.04	1701.0699	4	22.85	40	0.4124	1488.1	18	2	0	5	0	0
2VT4	3	TRUE	16.1894	0.0295	115	4.6613	0.6109	0.1875	15.0435	10	3.7391	1872.7676	1	41.1471	68	0.5913	1263.4	16	4	0	2	1	0
2VT4	4	TRUE	12.5846	0.0193	86	4.8028	0.5715	0.1287	17.6818	10	3.8182	1491.4702	0	31.7407	54	0.6279	1129.4	16	3	0	2	1	0
2VT4	5	FALSE	8.6687	0.7187	68	4.5984	0.5751	0.1561	76.5	4	5	958.595	0	50.8308	65	0.9559	738.6	12	0	0	0	0	0
2VT4	6	FALSE	7.9936	0.488	61	4.7769	0.4911	0.2434	49.4	0	3	784.6672	0	59.9016	61	1	755.1	8	0	0	0	0	0
2VT4	7	FALSE	7.9443	0.0169	85	4.6867	0.4492	0.4563	25.6818	8	3.8182	1948.1484	1	16.1818	22	0.2588	1380	17	3	0	0	0	2
2VT4	8	FALSE	7.7534	0.0064	56	4.7033	0.4762	0.6021	3.4286	7	3.4286	1036.1993	1	8	9	0.1607	994.4	10	2	0	2	0	0
2VT4	9	FALSE	4.7493	0.0833	43	4.6936	0.573	0.3255	46.6923	5	3.9231	752.0103	1	32.4118	34	0.7907	686.2	13	0	0	0	0	0
2W3Y	0	TRUE	34.457	0.962	46	4.2987	0.417	0.0978	60.6667	6	4.5556	430.9549	1	40.6087	46	1	320.7	6	0	9	1	0	2
2WEW	0	TRUE	35.0628	0.8999	41	4.328	0.5202	0.0495	65	2	4.4	280.7241	-1	40	41	1	200.2	0	0	9	0	0	1
2WG9	0	TRUE	37.1417	0.7619	134	4.6044	0.4873	0.2395	27.3448	15	3.8966	2205.1155	1	58.325	80	0.597	1702.9	12	1	0	14	1	0
2WH5	0	TRUE	33.2441	0.9253	45	4.4538	0.4358	0.3051	56.1429	5	4.3571	892.718	0	34.1081	37	0.8222	968.5	8	2	0	4	0	0
2WH5	1	TRUE	21.9732	0.8227	38	4.4733	0.4256	0.2522	63.25	1	4	1028.0861	1	31.5	36	0.9474	793.2	8	0	0	0	0	0
2WJR	0	FALSE	30.5719	0.0252	65	4.854	0.4888	0.2236	-7.6087	10	3.7826	906.9579	-2	0	0	0	684.5	0	0	23	0	0	0
2YNK	0	FALSE	40.9984	0.0316	65	4.4499	0.4588	0.1575	3.3077	19	3.8462	819.4654	2	3	4	0.0615	795.9	3	4	17	2	0	0
2YNK	1	FALSE	39.0257	0.0791	66	4.7947	0.5541	0.0553	29.5217	13	4.6957	901.9819	3	11.2857	14	0.2121	640.8	2	9	9	3	0	0
2YNK	2	TRUE	22.0671	0.7099	38	4.6536	0.6774	0.182	46.2727	6	4.8182	858.6393	2	20.5833	24	0.6316	770.7	0	0	11	0	0	0
2YNK	3	FALSE	20.1855	0.1485	39	4.504	0.4998	0.2778	12.6364	4	2.8182	778.8985	0	18.8571	21	0.5385	702.4	0	1	9	1	0	0
2Z6V	0	TRUE	38.195	0.8148	105	4.7138	0.4776	0.2861	32.4286	15	4.2571	1924.2529	-1	33.6727	55	0.5238	1619.3	18	2	0	8	0	7
2Z6V	1	FALSE	16.3789	0.0217	48	4.8487	0.5854	0.5342	17.4706	9	4.0588	937.4999	-2	12.5714	14	0.2917	949	4	4	1	7	1	0
2Z73	0	FALSE	36.7184	0.6468	50	4.2434	0.4395	0.1323	32.7333	6	3.6667	387.5772	2	44.3478	46	0.92	249.1	12	0	3	0	0	0
2Z73	1	FALSE	28.271	0.0294	44	4.332	0.3924	0.3832	-2.9231	9	3.5385	589.0943	0	10	11	0.25	547.9	10	3	0	0	0	0
2Z73	2	FALSE	24.8952	0.1753	36	4.8116	0.4851	0.218	25.0833	8	4.5833	847.0587	2	29.3125	32	0.8889	856.7	8	0	0	0	0	4
2ZWS	0	FALSE	37.5272	0.9078	68	4.7605	0.4953	0.317	47.2	8	3.85	993.628	-1	34.7778	36	0.5294	828.3	1	4	5	7	0	3
2ZWS	1	TRUE	23.7391	0.0222	58	5.0139	0.6394	0.1838	1.6429	8	3.7143	1108.1591	-1	3	4	0.069	531.8	0	5	4	1	0	0
2ZWS	2	FALSE	17.8096	0.0208	41	4.6536	0.5173	0.4495	23.3	5	5	631.031	2	6	7	0.1707	417.5	2	3	1	1	0	0
2ZWS	3	FALSE	13.9123	0.0497	41	4.6238	0.5457	0.1168	29.3333	7	4.0667	1121.1842	-1	6.2222	9	0.2195	913.8	5	4	4	2	0	0
2ZYH	0	TRUE	36.8361	0.8701	58	4.2329	0.4296	0.0473	45.4211	8	4.3158	512.0552	0	33.3889	36	0.6207	394.4	1	1	7	7	0	3
2ZYH	1	FALSE	30.5716	0.136	52	4.2785	0.4063	0.4952	41.5	8	4.1111	475.6718	0	12	13	0.25	590.4	3	3	0	12	0	0
2ZYH	2	FALSE	29.4971	0.0434	55	4.5649	0.5003	0.1321	24.0588	8	3.6471	854.5612	-2	10	11	0.2	660.9	3	6	4	4	0	0
2ZYH	3	FALSE	24.1725	0.0471	39	4.967	0.5109	0.1635	17.4167	10	4.5833	684.1414	1	2	3	0.0769	524	2	1	9	0	0	0
2ZYH	4	FALSE	20.7594	0.0348	40	4.8924	0.6031	0.2462	10.9286	9	4.2143	1115.7405	-1	11.2857	14	0.35	954	10	3	0	1	0	0
3ANP	0	TRUE	30.6852	0.9533	76	4.3555	0.4524	0.0669	58.55	5	4.25	704.7164	0	42.9153	59	0.7763	588.2	17	0	0	0	0	3
3ANP	1	TRUE	22.2918	0.793	53	4.402	0.4785	0.0499	52.7059	6	4.4706	677.8143	-1	32	35	0.6604	593.4	15	0	0	1	0	1
3ANP	2	FALSE	21.0198	0.0857	59	4.7532	0.5473	0.0657	27.8182	6	4.5455	1132.5736	-2	11.6	15	0.2542	1178.5	1	11	0	3	0	0
3ANP	3	FALSE	18.0347	0.0144	51	4.5928	0.4513	0.3074	10.2727	2	3.3636	742.2017	-1	22	23	0.451	866.5	9	0	0	1	0	1
3ANP	4	FALSE	9.2933	0.0321	39	4.909	0.5727	0.1203	24.0769	4	4.0769	920.5377	0	14.1176	17	0.4359	1063.2	6	0	0	5	0	2
3ANP	5	FALSE	7.822	0.0653	36	4.7818	0.6216	0.1538	37.6667	3	4.4444	929.0033	-1	19.5833	24	0.6667	809.4	2	2	0	5	0	7
3ATR	0	TRUE	43.7707	0.8107	167	4.3548	0.4115	0.2442	32.0213	23	3.9787	1945.7911	-2	56.6452	124	0.7425	1330.8	13	5	20	8	0	1
3ATR	1	FALSE	17.1308	0.0127	75	4.465	0.4529	0.0167	9.619	13	3.0952	1069.937	3	12.375	16	0.2133	705.8	5	8	1	5	0	2
3ATR	2	FALSE	9.2242	0.0115	40	4.7444	0.519	0.1703	16.6429	9	4.7143	962.8535	3	13	14	0.35	632.8	2	3	5	1	0	2
3ATR	3	FALSE	7.9386	0.0065	48	4.4541	0.5028	0.3114	-1	9	3.7143	942.1877	4	3	4	0.0833	656.9	5	3	1	0	0	2
3ATR	4	FALSE	2.1646	0.0097	38	4.7471	0.6059	0.1776	21.1111	4	3.5556	805.4064	0	8	9	0.2368	601.6	7	0	0	1	0	0
3AWM	0	TRUE	32.9346	0.965	157	4.4895	0.4219	0.1407	56.4865	11	4.7568	2000.538	2	69.0248	121	0.7707	1225.6	10	5	4	11	0	2
3AWM	1	FALSE	7.8396	0.0654	45	4.9418	0.6028	0.387	39.6429	5	3.3571	951.0927	-1	30.125	32	0.7111	842	6	3	0	4	0	0
3AWM	2	FALSE	3.8918	0.0128	36	5.1648	0.56	0.2745	22.0909	4	3.8182	692.6966	0	1	2	0.0556	621.4	7	1	1	2	0	0
3BFH	0	TRUE	33.8825	0.9907	124	4.4072	0.4313	0.5562	79.5385	9	5.2692	1231.9387	0	86.45	120	0.9677	938	14	6	0	3	0	1
3BKR	0	TRUE	33.1051	0.913	82	4.3895	0.4942	0.2011	44.1905	8	3.9524	993.4785	4	53.5942	69	0.8415	982.7	10	4	2	5	0	0
3CJD	0	FALSE	31.5226	0.059	48	4.7739	0.5889	0.5634	-11.1538	8	3.8462	1238.7175	-1	17	18	0.375	1000.8	5	4	0	4	0	0
3CJD	1	FALSE	28.7435	0.3704	40	4.3404	0.4804	0.2344	51.1	4	4	374.2186	-1	20	21	0.525	404.9	7	1	0	2	0	0
3CJD	2	TRUE	27.5134	0.7712	45	4.2193	0.3922	0.1185	49.0625	3	3.5625	477.2506	0	29.3714	35	0.7778	664.6	14	0	0	2	0	0
3CJD	3	FALSE	24.452	0.0383	43	4.8824	0.5151	0.5945	15.8462	7	4.2308	1318.192	-1	9.7647	17	0.3953	1112.5	5	5	0	3	0	0
3CUE	0	FALSE	31.7916	0.2835	110	4.7102	0.4806	0.4521	15.6316	10	2.8947	1862.6083	1	41.3939	66	0.6	1192.6	10	8	2	1	0	0
3CUE	10	FALSE	9.3784	0.0142	46	4.6133	0.4947	0.6265	1	7	4	1038.9845	-1	12	13	0.2826	1010.3	8	1	0	3	0	0
3CUE	11	FALSE	8.6822	0.0096	36	4.3879	0.47	0.4861	3	5	4.2222	572.7248	1	14	15	0.4167	541.5	1	3	5	0	0	0
3CUE	12	FALSE	5.8072	0.0108	43	4.7677	0.5376	0.4277	20.5	3	3.4167	1018.6091	-1	3	4	0.093	746.4	2	6	4	0	0	0
3CUE	1	TRUE	28.6669	0.7392	95	4.4729	0.4352	0.1081	34	8	3.9583	1457.0269	2	53.9403	67	0.7053	1385.3	16	4	0	4	0	0
3CUE	2	FALSE	22.9926	0.0645	86	4.8693	0.5409	0.3017	19	10	3.7895	1703.2803	1	20.4571	35	0.407	1145.2	10	1	2	6	0	0
3CUE	3	FALSE	17.5564	0.0195	58	4.6382	0.5662	0.4632	14.1429	7	3.7857	644.7307	4	8	9	0.1552	793.9	4	5	2	3	0	0
3CUE	4	FALSE	13.9608	0.0323	52	4.5768	0.4839	0.4613	25.0833	7	3.75	809.6183	0	10	11	0.2115	566.2	4	1	0	7	0	0
3CUE	5	FALSE	12.7806	0.0229	46	4.7576	0.544	0.6072	12.1538	8	3.3077	731.1147	0	3	4	0.087	786.9	8	5	0	0	0	0
3CUE	6	FALSE	12.6707	0.0737	65	4.4298	0.4633	0.3994	37.9412	6	4.3529	1256.9551	0	22.1875	32	0.4923	1151	8	3	0	6	0	0
3CUE	7	FALSE	10.7277	0.354	46	4.8436	0.5782	0.7037	67.3846	3	4.1538	748.3766	1	28	29	0.6304	858.4	8	2	0	3	0	0
3CUE	8	FALSE	10.0277	0.0123	40	4.7577	0.5428	0.3432	12.9167	5	3.5833	688.8224	1	12	13	0.325	661.3	2	2	5	3	0	0
3CUE	9	FALSE	9.5187	0.034	36	4.769	0.602	0.6648	31	6	4.2222	620.892	-1	3	4	0.1111	752.3	6	2	0	1	0	0
3DFK	0	TRUE	36.5392	0.744	71	4.5293	0.4498	0.3657	25.6667	8	3.8571	979.6909	-2	26	34	0.4789	1018.6	3	4	1	8	0	5
3DSK	0	TRUE	42.7432	0.8148	150	4.6915	0.4603	0.2724	32.4211	21	4.1316	2366.3035	5	45.7143	63	0.42	1308	11	6	4	15	0	2
3DSK	1	FALSE	12.2982	0.0253	43	4.7102	0.5218	0.1853	6.9286	8	3.5714	835.8655	3	29	30	0.6977	903.8	5	2	0	7	0	0
3DSK	2	FALSE	7.9939	0.1193	46	4.8085	0.5675	0.1904	37.9167	3	3.5	889.6393	1	32	35	0.7609	761.3	8	3	0	1	0	0
3DSK	3	FALSE	0.6437	0.0201	36	4.6642	0.4766	0.4898	31.5455	3	3.6364	888.2308	0	16	20	0.5556	912.7	2	1	1	7	0	0
3EE4	0	TRUE	38.4058	0.8682	82	4.2722	0.4739	0.2947	38.1364	9	3.9091	498.246	-3	42.08	50	0.6098	247.8	20	0	0	2	0	0
3EE4	1	FALSE	23.3382	0.0299	67	4.5409	0.4875	0.5574	-4.7857	9	2.9286	1312.9438	-1	11.7778	18	0.2687	1303	6	6	0	0	0	2
3EE4	2	FALSE	17.8656	0.0421	54	5.0415	0.6385	0.5017	16.6875	7	3.8125	1249.4651	0	20.2308	26	0.4815	848.1	16	0	0	0	0	0
3EGL	0	TRUE	33.7083	0.3675	40	4.2219	0.4432	0.1953	19.1538	4	2.8462	377.1454	-1	36.3684	38	0.95	342.6	3	3	2	4	1	0
3EGL	1	FALSE	25.6782	0.0109	37	4.6362	0.4879	0.4122	0.6	5	4.1	655.6739	-2	2	3	0.0811	775.6	3	1	1	5	0	0
3EML	0	TRUE	30.9549	0.8197	85	4.575	0.5004	0.1936	41.25	7	3.8	1379.7325	-3	44.7077	65	0.7647	875.7	13	3	0	1	0	3
3EML	1	TRUE	25.3878	0.8417	55	4.8429	0.6193	0.2506	47.8182	7	5.0909	1091.3608	2	41.6744	43	0.7818	736.8	10	1	0	0	0	0
3EML	2	FALSE	25.1863	0.8389	66	4.7286	0.5837	0.3382	62.1818	7	5.1818	1382.1809	0	34.6047	43	0.6515	838.7	11	0	0	0	0	0
3EML	3	FALSE	17.1121	0.0718	54	5.0321	0.6447	0.4135	22	9	4.3571	1183.6869	3	16.3158	19	0.3519	0	0	0	0	0	0	0
3EML	4	FALSE	15.6673	0.0205	44	5.3163	0.4646	0.388	10.75	7	3.6667	888.5863	-2	1	2	0.0455	0	0	0	0	0	0	0
3EML	5	FALSE	15.0009	0.1665	54	4.8025	0.5878	0.5365	46.2222	3	4.4444	1300.7223	0	27.7333	30	0.5556	830	7	2	0	0	0	0
3EPY	0	TRUE	31.4044	0.819	87	4.7137	0.5299	0.2623	38.3333	6	4.1333	1488.66	4	43.0566	53	0.6092	1207.1	13	0	0	2	0	0
3EPY	1	TRUE	30.3064	0.7746	85	4.7274	0.5319	0.2435	38.3333	6	4.1333	1653.1473	4	40.7755	49	0.5765	1198.8	13	0	0	2	0	0
3EUT	0	FALSE	36.9532	0.612	52	4.3018	0.413	0.0613	29.45	10	4.1	499.0169	1	30.0526	38	0.7308	546.1	4	4	5	4	2	1
3EUT	1	FALSE	36.4331	0.7466	53	4.7793	0.5027	0.2544	38.2353	7	3.5294	933.165	0	34.9444	36	0.6792	796.5	7	6	1	3	0	0
3EUT	2	TRUE	33.0858	0.5543	42	4.2283	0.4011	0.0832	25.1875	9	4.25	371.9947	1	31.5152	33	0.7857	305.8	2	1	6	4	2	1
3EUT	3	FALSE	27.8283	0.0995	39	4.5308	0.5062	0.101	27.2222	6	4.1111	548.2314	0	23	24	0.6154	454.5	3	2	1	3	0	0
3EUT	4	FALSE	25.4462	0.0297	47	4.6476	0.5157	0.2471	10.625	9	3.5625	902.9094	-2	6	7	0.1489	797.8	2	5	5	2	0	2
3EUT	5	FALSE	24.5722	0.1919	36	4.6901	0.6374	0.2439	26.4545	5	3.6364	703.5365	0	28	29	0.8056	533.9	6	0	3	2	0	0
3F3A	0	TRUE	34.452	0.8615	89	4.6378	0.4856	0.1345	37.3636	8	4.0455	1105.5079	3	53.303	66	0.7416	943.3	18	2	0	2	0	0
3F3A	1	TRUE	15.9892	0.0619	40	4.2504	0.4914	0.0332	31.3636	5	3.5455	313.6846	1	26	27	0.675	225.1	8	1	0	2	0	0
3F3A	2	FALSE	10.0282	0.4358	40	4.4302	0.5013	0.1853	70.75	1	4.25	507.7572	1	32	33	0.825	447.7	8	0	0	0	0	0
3F3A	3	FALSE	9.122	0.0086	37	4.9406	0.7088	0.1541	-16.625	5	3.5	759.3625	-1	1	2	0.0541	478.2	3	5	0	0	0	0
3FS1	0	FALSE	36.2091	0.1274	81	4.6693	0.4525	0.5319	13.9444	12	4.1667	1441.0391	1	22.1429	28	0.3457	1306.1	7	3	0	8	0	0
3FS1	1	TRUE	20.5311	0.8862	44	4.2847	0.4171	0.1083	56.7273	6	4.3636	520.2878	1	34.9744	39	0.8864	412.6	17	0	2	1	0	2
3FS1	2	FALSE	16.6723	0.0164	40	4.595	0.5216	0.0712	16.7273	4	3.5455	576.0779	-2	17	18	0.45	531.8	8	1	0	2	0	0
3FYS	0	TRUE	34.1213	0.3006	42	4.1124	0.3907	0	11.3125	4	2.625	301.4739	0	39.4286	42	1	302.3	4	4	7	1	0	0
3FYS	1	FALSE	22.5658	0.2131	37	4.6376	0.5186	0.3463	45.2727	6	4.3636	921.412	2	20	26	0.7027	1081.3	2	5	4	0	0	0
3GIA	0	TRUE	27.4196	0.8302	73	4.5626	0.5011	0.3164	50.5238	6	3.8095	1146.5271	1	44.697	66	0.9041	1031.9	20	1	0	0	0	0
3GIA	1	TRUE	26.2345	0.5804	65	4.7785	0.6138	0.3129	34.2857	4	3	1179.0519	0	49.8689	61	0.9385	613.2	14	0	0	0	0	0
3GMO	0	TRUE	36.8554	0.9241	95	4.303	0.4466	0.1652	51.3478	11	4.8261	850.6763	1	68.7089	79	0.8316	563.8	10	1	12	0	0	0
3GMO	1	TRUE	33.1548	0.6632	102	4.4738	0.449	0.1775	51.6429	13	4.5714	1492.0305	-1	45.5641	78	0.7647	1342.5	19	0	7	1	0	1
3GMO	2	FALSE	19.121	0.0299	69	4.754	0.5129	0.2049	24.4706	9	4	1228.6976	2	9	10	0.1449	932	0	0	11	5	0	0
3GMO	3	FALSE	16.6891	0.0173	52	4.6096	0.4893	0.1927	12.7143	8	3.2143	833.3618	-1	22	23	0.4423	674.8	0	5	7	2	0	0
3GMO	4	FALSE	14.047	0.0107	43	4.4528	0.4429	0.3852	-3.8182	8	3.8182	611.6041	-2	16	17	0.3953	673	0	0	8	2	0	0
3GMO	5	FALSE	10.1088	0.0138	40	4.9225	0.6082	0.221	21.4	5	4.1	854.8036	2	14	15	0.375	520.4	0	2	2	4	1	0
3GMO	6	FALSE	7.5892	0.0269	36	4.6856	0.6578	0.3303	37.875	2	4	639.7374	-2	13.4667	15	0.4167	542.9	0	3	0	3	1	0
3I3F	0	FALSE	31.309	0.1278	52	4.6314	0.6761	0.0549	8.4	5	4.1	1059.4928	-3	17.7273	22	0.4231	623.1	8	1	0	0	0	1
3I3F	1	FALSE	25.3802	0.0156	49	4.8728	0.5764	0.4481	14.7778	4	4.1111	929.28	-1	5.7143	7	0.1429	631.7	4	1	0	2	1	0
3I3F	2	FALSE	25.1577	0.0254	44	4.7741	0.6856	0.1419	12.7778	4	4.1111	892.3186	-2	12	13	0.2955	524.4	8	0	0	0	0	1
3III	0	TRUE	37.317	0.6984	81	5.0347	0.5382	0.274	27	8	4.2667	1044.3413	1	68.1644	73	0.9012	943	6	5	0	4	0	0
3III	1	FALSE	19.5814	0.1355	47	4.8458	0.5284	0.2998	31.9167	8	4.4167	701.9639	3	35.7297	37	0.7872	1183.4	1	4	0	7	0	0
3III	2	FALSE	16.083	0.0348	46	4.6126	0.5679	0.4079	16.6364	8	4.9091	915.5409	1	8	9	0.1957	475.1	0	5	1	1	0	3
3III	3	FALSE	14.9669	0.0706	39	4.5328	0.5153	0.3342	26.1538	9	4.1538	817.4606	0	4	5	0.1282	800.6	0	4	4	5	0	0
3III	4	FALSE	14.8471	0.044	36	4.9829	0.6444	0.1759	20.7273	8	4	898.9987	0	16	17	0.4722	478.5	3	1	0	3	2	1
3K3C	0	TRUE	19.0647	0.9213	78	4.624	0.5475	0.116	66.1	3	4	528.9764	0	76.9231	78	1	322	4	1	8	2	0	2
3K3C	1	FALSE	17.6468	0.0591	147	4.6651	0.5268	0.0822	17.1579	8	3	3039.0115	-1	28.5246	61	0.415	1738.1	10	0	22	6	0	0
3K3C	2	TRUE	15.3845	0.854	69	4.4783	0.5435	0.1129	66.1	3	4	538.6213	0	67.7101	69	1	309.2	4	1	8	2	0	2
3K3C	3	FALSE	0.3842	0.0534	37	4.6911	0.6129	0.2636	43.875	3	5	978.2231	-1	3	4	0.1081	658.4	0	2	5	0	0	1
3K3C	4	FALSE	0.0109	0.0533	36	4.6879	0.6141	0.2503	43.875	3	5	930.8187	-1	2	3	0.0833	659.6	0	2	5	0	0	1
3L91	0	FALSE	45.8041	0.5534	55	5.1423	0.666	0.0417	3.0588	13	4.1765	1022.5823	1	23.44	25	0.4545	747	4	2	0	9	1	0
3L91	1	FALSE	28.7401	0.0182	43	4.9737	0.5796	0.1184	4.1818	6	3.6364	711.2036	0	13	14	0.3256	575.8	2	2	3	4	0	0
3L91	2	FALSE	28.3043	0.1033	50	4.7072	0.4517	0.1956	34.6	8	4.6667	1270.8677	0	13.5	16	0.32	857.9	0	2	6	3	0	1
3L91	3	FALSE	23.3146	0.0416	54	4.6833	0.5591	0.4894	30.4762	7	4.2381	1650.5082	1	10.1538	13	0.2407	1283.1	0	4	2	15	0	0
3LSJ	0	TRUE	32.0511	0.8476	92	4.7506	0.5316	0.3511	41.0556	6	4.0556	1316.1101	1	60.8533	75	0.8152	1147.7	12	0	0	6	0	0
3LSJ	1	TRUE	25.3205	0.6555	72	4.5852	0.4833	0.3329	39.7647	7	4.0588	1084.2668	1	47.9615	52	0.7222	922.4	14	1	0	2	0	0
3LSJ	2	FALSE	20.2353	0.087	68	4.5462	0.5055	0.1768	36.6923	4	3.9231	1015.2323	0	31.8182	33	0.4853	758.2	6	2	0	3	0	2
3LSJ	3	TRUE	15.8819	0.4476	52	4.1683	0.4035	0.0769	49.125	4	4.125	427.1602	0	44.1923	52	1	281.9	15	0	0	1	0	0
3LSJ	4	FALSE	15.3763	0.0996	53	4.6576	0.5289	0.183	43.5833	4	4	797.4744	0	24	25	0.4717	713.9	5	2	0	3	0	2
3LSJ	5	FALSE	13.8271	0.0159	49	4.8542	0.6245	0.2805	5.7	5	3.5	978.9671	0	11	12	0.2449	842.6	3	1	0	5	0	1
3LSJ	6	FALSE	11.4035	0.0118	45	4.7345	0.4775	0.2307	7.4444	4	3.4444	869.1868	0	11	12	0.2667	838.6	3	1	0	5	0	0
3NR3	0	TRUE	40.9836	0.6989	61	4.5395	0.4515	0.013	21.3333	10	3.5	655.8912	1	39	40	0.6557	654.7	6	3	9	6	0	0
3O22	0	TRUE	37.1543	0.9398	37	4.6513	0.4675	0.3531	59.2727	5	4.4545	512.8124	1	27	28	0.7568	543.6	2	1	5	1	0	0
3OV6	0	FALSE	36.3044	0.8624	98	4.2811	0.439	0.2383	43.4348	10	4.2174	719.0008	0	74.4898	98	1	554.9	11	0	12	0	0	0
3OV6	1	TRUE	24.5442	0.7165	75	4.6182	0.5157	0.5614	53.375	6	4.5625	1153.1526	-1	63.7015	67	0.8933	1139.5	13	0	2	1	0	0
3OV6	2	TRUE	17.1042	0.1121	53	4.5517	0.4396	0.3202	34.0556	12	4.7222	1068.1874	0	7.0909	11	0.2075	1098.4	3	3	5	5	1	0
3OV6	3	FALSE	15.1229	0.0815	56	4.6298	0.5409	0.4654	37.1429	7	4.7857	1184.4725	0	36.2273	44	0.7857	523.2	0	1	8	0	0	0
3OV6	4	FALSE	13.169	0.0488	43	4.5362	0.4264	0.1572	36.7333	7	4.4667	606.5696	-3	9	10	0.2326	482.5	0	1	4	5	0	0
3OV6	5	FALSE	9.8389	0.0378	43	4.5631	0.5083	0.6446	33.9091	5	3.8182	832.7765	-2	29.6774	31	0.7209	806.8	6	0	3	2	0	0
3OV6	6	FALSE	9.7069	0.0153	44	4.8192	0.6276	0.4803	13.2857	7	3.3571	975.9552	-1	19.12	25	0.5682	1003.6	5	0	5	4	0	0
3PPM	0	FALSE	29.208	0.0986	161	4.65	0.4864	0.1139	28.6296	15	4.0741	2131.7842	1	13.1724	29	0.1801	1287.2	7	5	0	21	1	0
3PPM	10	FALSE	2.5157	0.0096	42	4.917	0.612	0.3866	14.8	4	3.9	1268.1844	-1	12	13	0.3095	774.6	6	2	0	2	0	0
3PPM	1	TRUE	17.6479	0.7986	57	4.1801	0.4185	0.0655	48.9474	7	3.8421	490.8477	0	37.25	40	0.7018	373	7	2	0	5	0	5
3PPM	2	TRUE	13.1519	0.2853	42	4.2262	0.3953	0.0475	43.1765	7	3.7059	421.9623	0	27	28	0.6667	353.3	6	1	0	5	0	4
3PPM	3	FALSE	11.983	0.1354	38	4.4517	0.425	0.0552	43.7692	6	4.1538	391.6657	1	22	23	0.6053	335.3	2	3	1	7	0	0
3PPM	4	FALSE	10.5605	0.0111	43	5.046	0.6343	0.2137	10.6364	7	4.3636	951.6303	2	10	11	0.2558	735.2	8	1	0	1	0	1
3PPM	5	FALSE	8.9404	0.0081	40	4.95	0.5988	0.0931	7	6	4.5	710.0252	1	6	7	0.175	483.8	6	0	0	2	0	0
3PPM	6	FALSE	8.1331	0.0103	37	4.9304	0.5139	0.214	9.3	6	4.7	690.6594	3	13	14	0.3784	577.1	7	3	0	0	0	0
3PPM	7	FALSE	7.0316	0.0177	44	4.7566	0.4942	0.1827	20.4	8	4.1333	1090.2875	0	8.1818	11	0.25	709.6	6	5	0	1	0	0
3PPM	8	FALSE	6.1657	0.1102	36	4.2431	0.3881	0.1405	45.2143	4	3.9286	465.9627	0	21	22	0.6111	624.9	10	1	0	0	0	3
3PPM	9	FALSE	2.8385	0.027	42	4.8982	0.6326	0.093	33.2222	1	3.8889	792.2948	-1	17.4737	19	0.4524	590.4	6	1	0	1	0	1
3PXP	0	FALSE	30.6691	0.0904	52	5.0852	0.485	0.3365	26.7222	8	3.6667	1343.5999	-2	12	13	0.25	1447.6	2	6	2	6	0	2
3PXP	1	TRUE	25.4165	0.5859	39	4.2339	0.373	0.082	37.9375	3	3.1875	375.5531	0	33	34	0.8718	405.7	3	2	3	4	0	4
3QH0	0	FALSE	36.1944	0.8564	173	4.8136	0.5294	0.5538	36.7879	14	4.1818	2936.6633	1	49.5814	86	0.4971	2026.9	19	7	1	5	0	0
3QH0	10	FALSE	9.4713	0.0327	64	4.6895	0.5066	0.0145	32.875	3	4.25	655.8593	1	24.1538	26	0.4062	692.6	4	6	0	6	0	0
3QH0	11	FALSE	9.2223	0.0246	43	4.4211	0.4467	0.3802	18.625	10	4.375	626.0756	-3	9.3333	12	0.2791	746.8	6	0	0	8	1	0
3QH0	12	FALSE	9.1336	0.0103	40	4.8576	0.6906	0.0434	-5.4167	9	4.5	799.7322	4	4	5	0.125	692.7	5	2	2	3	0	0
3QH0	13	FALSE	7.9882	0.0614	56	4.4952	0.4887	0.4389	44.3077	3	3.7692	599.5185	1	20.8182	22	0.3929	626.6	3	5	0	5	0	0
3QH0	14	FALSE	7.4977	0.0105	37	4.23	0.4321	0.3216	5.0714	8	4.7143	351.2701	3	2	3	0.0811	466.2	3	2	3	6	0	0
3QH0	15	FALSE	6.5348	0.0294	40	4.6845	0.4874	0.3879	31.1667	7	4.25	806.869	3	10	11	0.275	766.3	4	7	0	1	0	0
3QH0	16	FALSE	5.3745	0.0077	38	4.7667	0.5503	0.5566	-16.8182	8	3.6364	1065.3143	0	4	5	0.1316	710.9	5	5	0	1	0	0
3QH0	1	FALSE	20.0733	0.0444	77	4.6496	0.482	0.2158	14.4444	13	4.7778	1054.7559	-1	18.381	21	0.2727	876.5	2	3	1	12	0	0
3QH0	2	FALSE	19.4119	0.1369	131	4.7271	0.484	0.5002	34.7	13	3.8333	2283.6262	6	21.5814	43	0.3282	1694.5	10	11	1	8	0	0
3QH0	3	FALSE	16.6874	0.0421	62	4.6058	0.4601	0.2023	14.4444	13	4.7778	1002.9764	-1	16.6316	19	0.3065	880.7	2	3	1	12	0	0
3QH0	4	FALSE	13.5753	0.0151	70	4.9468	0.5565	0.1336	1.7143	10	3.6429	1243.6727	-2	11.625	16	0.2286	976.1	5	2	0	9	0	0
3QH0	5	FALSE	12.9484	0.0821	81	4.3926	0.4545	0.31	35.5217	11	4.3913	1074.8422	-3	14.9655	29	0.358	778.6	10	4	0	5	1	1
3QH0	6	TRUE	12.2915	0.4808	42	4.3089	0.4138	0.2905	56.5333	7	4.7333	374.2191	0	34	35	0.8333	302.2	10	3	0	1	0	0
3QH0	7	FALSE	11.6837	0.0129	58	4.8637	0.5598	0.1296	4.2308	9	3.6154	1001.9364	-1	9	10	0.1724	801.3	3	2	0	9	0	0
3QH0	8	FALSE	9.974	0.0107	41	4.8175	0.6666	0.0393	-5.4167	9	4.5	752.8431	4	9	10	0.2439	711.2	5	2	2	3	0	0
3QH0	9	FALSE	9.6881	0.0745	50	4.5662	0.4924	0.7401	45.5714	6	4.3571	512.0522	0	13.6	15	0.3	748	10	4	0	0	0	0
3R1P	0	TRUE	28.5855	0.9615	122	4.7231	0.5152	0.325	55.1538	7	4.6538	2048.2959	3	63.4095	105	0.8607	1425.7	20	5	0	0	0	1
3R9B	0	FALSE	30.0926	0.1666	124	4.5491	0.4602	0.2322	33.0323	11	3.4194	1795.6365	1	29.9216	51	0.4113	1341.1	14	8	3	2	0	4
3R9B	1	TRUE	28.8494	0.8768	86	4.4038	0.4074	0.0283	42.3913	10	4.2174	803.0842	0	61.403	67	0.7791	672.7	5	4	4	5	2	3
3R9B	2	FALSE	24.7916	0.3242	94	4.903	0.6512	0.3214	24.4545	5	3.6364	1301.7085	1	57.2581	62	0.6596	975.1	11	0	0	0	0	0
3R9B	3	FALSE	8.844	0.0206	46	4.9704	0.6439	0.0924	26.8	4	4.1	1008.0806	0	21.7391	23	0.5	889.2	6	2	0	0	0	2
3RKO	0	TRUE	32.6869	0.9125	108	4.6765	0.4343	0.2955	58.7941	12	4.4706	1580.4788	0	61.3673	98	0.9074	1407.8	26	0	3	5	0	0
3RKO	10	FALSE	11.2306	0.3975	46	5.1798	0.5921	0.302	65.5455	3	4.6364	975.3209	0	45	46	1	542.2	11	0	0	0	0	0
3RKO	11	TRUE	10.9198	0.426	54	4.7425	0.6172	0.2109	67	3	4.3125	843.7399	0	45.3878	49	0.9074	693.7	15	1	0	0	0	0
3RKO	12	FALSE	10.5817	0.6163	63	4.863	0.5022	0.23	82.1	3	4.85	1432.2664	0	46.0345	58	0.9206	946.2	19	1	0	0	0	0
3RKO	13	FALSE	9.9705	0.0137	38	4.8496	0.5889	0.5159	6.4545	8	3.9091	944.8253	0	2	3	0.0789	710.3	0	2	0	9	0	0
3RKO	14	FALSE	9.8875	0.0067	45	4.7349	0.4803	0.6497	-3.7	5	3.2	868.524	1	11	12	0.2667	841.4	2	2	0	4	1	1
3RKO	15	FALSE	9.7902	0.0139	52	4.7362	0.5262	0.3719	17.1429	6	3.2143	1101.0944	1	12.9333	15	0.2885	871	7	4	0	1	0	2
3RKO	16	FALSE	9.5677	0.0565	44	4.6017	0.6266	0.4834	35.5714	7	4.2143	1036.1334	1	28.1935	31	0.7045	813.8	13	0	0	1	0	0
3RKO	17	FALSE	9.431	0.0177	54	5.0028	0.5756	0.4657	26.2	5	3.6	1192.4683	-1	6	12	0.2222	1233	2	8	0	3	0	2
3RKO	18	FALSE	7.9236	0.0796	45	5.0001	0.5664	0.4527	43.4286	5	5.5714	1159.552	1	32.5	36	0.8	629.9	5	0	0	0	0	2
3RKO	19	FALSE	7.6036	0.0329	36	4.6289	0.6369	0.7048	36.7143	3	3.7143	528.0079	1	27	28	0.7778	441	5	2	0	0	0	0
3RKO	1	TRUE	29.8237	0.9633	97	4.7765	0.5387	0.2505	72.9	7	5.15	1340.84	0	75.0769	91	0.9381	1051.9	18	0	0	2	0	0
3RKO	20	FALSE	5.4503	0.3349	42	4.7584	0.5109	0.393	67.2941	4	4.5882	1032.1351	0	36.1905	42	1	730.6	12	0	4	1	0	0
3RKO	21	FALSE	3.8979	0.2097	39	4.8697	0.4779	0.2755	61.5714	3	4.5	1107.4672	0	32.3889	36	0.9231	934.4	12	0	0	1	0	1
3RKO	2	TRUE	19.113	0.1361	83	4.6958	0.5471	0.3149	39.1429	10	4.2381	1658.6199	1	30.5098	51	0.6145	1137.1	19	1	0	2	0	0
3RKO	3	TRUE	18.4918	0.3014	65	4.804	0.5799	0.1761	54.2941	6	4	917.907	0	44.1304	46	0.7077	685.9	16	0	0	1	0	0
3RKO	4	FALSE	17.8723	0.0304	52	4.4837	0.4409	0.5012	13.5714	10	4.4286	741.2639	-1	22.6923	26	0.5	786.6	6	2	2	3	1	0
3RKO	5	TRUE	16.3655	0.424	60	4.4667	0.4655	0.106	52.9286	6	4.5	1015.7617	-1	52	57	0.95	709.1	13	1	0	0	0	0
3RKO	6	TRUE	15.5831	0.4413	57	4.4431	0.4246	0.3759	61.2778	9	5.1667	1142.5483	-2	34.4545	44	0.7719	855.9	17	1	0	0	0	0
3RKO	7	FALSE	13.1576	0.4219	46	4.6856	0.4175	0.3399	63.5625	6	4.8125	801.5623	1	41.907	43	0.9348	619.5	14	0	0	2	0	0
3RKO	8	FALSE	11.5206	0.0832	48	4.6856	0.5988	0.2667	38.5556	3	4.1111	881.5729	-1	45.6667	48	1	630	8	1	0	0	0	0
3RKO	9	FALSE	11.4392	0.0232	41	4.4718	0.5429	0.3263	19.5833	7	3.75	610.0144	3	28.8	30	0.7317	641.8	11	1	0	0	0	0
3STY	0	TRUE	34.3289	0.819	58	4.4082	0.4551	0.2046	46.9412	6	4	689.3631	1	38.9091	44	0.7586	583.5	8	1	2	6	0	0
3STY	1	FALSE	29.6916	0.0599	47	4.5959	0.531	0.4797	-0.7273	10	4.1818	725.398	4	21.3913	23	0.4894	805.8	0	5	4	2	0	0
3STY	2	TRUE	27.5554	0.7671	49	4.337	0.4227	0.222	54.7647	5	4.2941	516.8286	0	34.15	40	0.8163	293.8	8	1	2	6	0	0
3STY	3	FALSE	24.9604	0.0308	44	4.6884	0.582	0.5689	-0.7273	10	4.1818	820.3026	4	9.3333	12	0.2727	836.6	0	4	4	3	0	0
3U3L	0	TRUE	36.8165	0.7209	84	4.4171	0.5035	0.2014	23.4737	11	4.0526	936.1166	-1	47.4194	62	0.7381	625	14	0	4	1	0	0
3UKM	0	TRUE	28.7116	0.7602	211	4.804	0.5485	0.1741	49.8529	13	4.2353	3529.667	0	77.116	181	0.8578	1993.4	39	4	0	0	0	0
3UKM	1	TRUE	24.0353	0.8436	159	4.7523	0.5272	0.1655	51.9667	10	4.2	2313.2542	1	87.8298	141	0.8868	1575.7	28	2	0	0	0	0
3UKM	2	FALSE	23.3901	0.0418	115	4.8506	0.5532	0.4387	12.7333	20	4.4333	2458.8528	-2	16.6364	22	0.1913	1519.2	11	5	0	14	0	0
3UKM	3	FALSE	17.3501	0.0295	86	4.7729	0.5072	0.4759	11.76	18	4.48	1809.4312	-1	4.3333	6	0.0698	1232.4	6	5	0	14	0	0
3UKM	4	FALSE	5.8135	0.0075	36	4.5246	0.5689	0.3226	13.7143	5	4.1429	308.287	0	0	0	0	392	4	4	0	6	0	0
3UKM	5	FALSE	3.8907	0.1558	39	4.688	0.5849	0.4385	55.5	7	5.4167	905.4595	-2	35.1053	38	0.9744	896.2	9	0	0	3	0	0
3UKM	6	FALSE	3.8718	0.1486	39	4.6605	0.5726	0.3973	55.4	6	5.7	799.8109	-2	36.3684	38	0.9744	732.4	8	0	0	2	0	0
3VG7	0	TRUE	38.424	0.7749	114	4.3137	0.3957	0.3087	28.5758	14	3.4545	1046.3442	3	53.1951	82	0.7193	770.8	5	2	20	2	0	0
3VQ2	0	TRUE	32.6808	0.7403	188	4.8482	0.5496	0.2201	32.0638	17	3.4468	3360.9175	-1	72.6562	128	0.6809	2001.3	0	9	28	6	0	4
3VQ2	10	FALSE	5.5314	0.0063	43	4.9495	0.6319	0.2669	-9.5	9	3.9167	1034.1168	2	4	5	0.1163	847.8	0	2	5	5	0	0
3VQ2	11	TRUE	3.884	0.266	48	4.7093	0.5541	0.124	56.6667	3	3.8889	846.3206	-1	45.4043	47	0.9792	569.9	0	1	15	1	0	1
3VQ2	12	FALSE	3.591	0.0195	38	5.02	0.6063	0.1664	30.0833	7	4.5833	1037.9408	2	1	2	0.0526	728.3	0	5	2	5	0	0
3VQ2	13	FALSE	2.9929	0.0135	41	4.83	0.505	0.2651	22.6154	7	4	1076.3536	2	12.7778	18	0.439	837.4	0	3	1	9	0	0
3VQ2	14	FALSE	1.7878	0.0107	52	4.7615	0.5729	0.1456	16.1333	8	3.7333	1307.1571	2	7.4545	11	0.2115	832.1	0	6	5	4	0	0
3VQ2	1	FALSE	25.8645	0.0226	109	4.7202	0.4994	0.1264	-5.48	18	3.92	1580.1152	3	19.9231	26	0.2385	925.6	0	1	15	8	0	2
3VQ2	2	TRUE	24.1803	0.0991	126	4.9069	0.5568	0.1727	17.9091	14	3.2121	2412.8	-1	50.1791	67	0.5317	1582	0	8	17	6	0	2
3VQ2	3	FALSE	20.2522	0.0266	83	4.8095	0.5002	0.2768	-4.6	20	4.36	1869.7065	3	4.8	10	0.1205	1117.7	0	3	16	5	0	1
3VQ2	4	FALSE	17.3343	0.0144	95	4.7995	0.483	0.1787	-3.1053	15	4.2632	1507.4817	5	11.2857	14	0.1474	1237.1	0	7	5	8	0	2
3VQ2	5	FALSE	14.0949	0.0136	93	4.7684	0.4929	0.16	5.2778	13	4.1667	1542.4489	4	14.8421	19	0.2043	1214.3	0	6	4	8	0	2
3VQ2	6	FALSE	11.8627	0.0132	44	4.8398	0.5206	0.4941	7.6154	12	4.5385	1086.0753	2	18	19	0.4318	592.8	0	2	8	3	0	0
3VQ2	7	FALSE	10.235	0.0127	100	4.804	0.5116	0.2395	8.5455	12	3.3636	2085.7583	4	9.9091	22	0.22	1481.8	0	10	7	6	1	0
3VQ2	8	FALSE	8.9428	0.0163	57	4.8057	0.4857	0.2575	23.3077	9	3.6154	878.4654	4	8.6	10	0.1754	921	0	7	1	4	1	1
3VQ2	9	FALSE	6.0874	0.0073	45	4.8601	0.6144	0.2196	-0.25	9	3.75	1235.064	1	4.8571	7	0.1556	1133	0	6	6	4	0	0
3W9K	0	TRUE	34.6338	0.9004	74	4.4152	0.5018	0.2369	42.2941	9	4.1765	697.4652	2	44.5231	65	0.8784	897.5	7	1	7	2	0	0
3WL4	0	TRUE	33.5353	0.7525	64	4.6473	0.4565	0.1052	39.7857	6	4	1388.0491	-2	40	42	0.6562	870.4	5	4	1	1	0	3
3WL4	10	FALSE	17.8079	0.0068	44	5.2225	0.5985	0.217	-7.125	4	4	1085.6165	1	7	8	0.1818	637.1	4	2	0	2	0	0
3WL4	11	TRUE	17.0875	0.0361	39	4.6973	0.4255	0.3587	17.3571	8	4.0714	976.3344	0	5.7143	7	0.1795	937.3	0	7	2	4	0	1
3WL4	12	FALSE	14.3352	0.0102	37	4.662	0.5864	0.2885	-12.7778	6	3.7778	956.9635	-2	6	7	0.1892	780.1	8	0	0	0	0	1
3WL4	1	FALSE	30.0985	0.5778	60	4.5722	0.4478	0.083	35.2308	6	3.9231	1159.8719	-2	36.619	42	0.7	792.6	5	4	1	0	0	3
3WL4	2	FALSE	29.0049	0.0994	54	4.7391	0.5291	0.0619	16.4615	7	3.5385	986.857	0	26.7857	28	0.5185	946.7	0	4	0	4	1	4
3WL4	3	FALSE	26.7207	0.0849	50	4.8076	0.4934	0.0606	16.4615	7	3.5385	982.6633	0	25.7037	27	0.54	949	0	4	0	4	1	4
3WL4	4	FALSE	24.6455	0.0392	50	4.6322	0.5318	0.1061	8.7059	9	3.5882	856.5973	-4	10.7692	13	0.26	620	7	3	0	6	0	1
3WL4	5	FALSE	23.1398	0.692	43	4.8881	0.5423	0.108	44.6667	5	4.0833	945.1957	-2	36.9231	39	0.907	896.6	3	0	0	7	0	2
3WL4	6	FALSE	22.4823	0.0387	46	4.6676	0.5243	0.0989	9.25	9	3.75	909.9907	-4	9.4545	11	0.2391	605.5	6	3	0	6	0	1
3WL4	7	FALSE	20.8199	0.5344	38	4.9008	0.5432	0.0991	44.6667	5	4.0833	872.3046	-2	33	34	0.8947	893.9	5	0	0	7	0	0
3WL4	8	FALSE	18.9985	0.0366	36	4.7524	0.5285	0.4667	23.2222	6	4.3333	606.7642	0	17	18	0.5	567.1	4	0	2	3	0	0
3WL4	9	FALSE	17.9607	0.0068	45	5.1481	0.6004	0.2107	-7.125	4	4	1084.381	1	7	8	0.1778	634	4	2	0	2	0	0
3WL8	0	TRUE	38.4521	0.6668	45	4.5658	0.5225	0.0734	29.625	7	4.375	583.3414	2	20	21	0.4667	635	2	6	5	1	2	0
4B5N	0	TRUE	34.7551	0.4946	59	4.9043	0.4595	0.117	29	5	4.0526	838.535	1	40	41	0.6949	622.7	2	6	2	4	0	2
4B5N	1	FALSE	27.3677	0.026	47	5.1088	0.5715	0.6525	-8.4545	10	2.9091	973.5814	-1	6	7	0.1489	704.3	2	1	3	4	0	0
4B5N	2	FALSE	22.7667	0.1732	44	5.0041	0.6276	0.1799	45.2222	3	3.8889	702.6063	0	26	27	0.6136	551.9	2	5	0	2	0	0
4BC7	0	FALSE	28.1285	0.0388	204	4.6806	0.5587	0.0334	11	14	3.875	2134.73	1	7.4286	14	0.0686	1263	18	11	9	8	0	0
4BC7	10	FALSE	0.3041	0.0086	38	4.6605	0.5131	0.4153	12.3636	5	4.4545	934.6748	2	4	5	0.1316	706	8	1	0	2	0	0
4BC7	1	TRUE	27.8439	0.7268	124	4.3544	0.4836	0.2449	24.0345	14	3.5517	912.9312	-4	48.7397	73	0.5887	651.6	11	3	9	6	0	0
4BC7	2	FALSE	22.4821	0.0304	188	4.7913	0.5704	0.2023	14	11	4.0952	2733.4326	2	18.4	35	0.1862	2035.5	20	11	8	0	0	0
4BC7	3	FALSE	16.4552	0.0459	70	4.3946	0.4525	0.1244	17.1053	12	3.4737	684.5933	-3	21	22	0.3143	623.1	5	4	3	7	0	0
4BC7	4	FALSE	16.2923	0.0356	47	4.2056	0.4219	0.0273	3.1765	14	3.5882	390.265	0	15	16	0.3404	277.2	4	1	2	10	0	0
4BC7	5	FALSE	16.1733	0.0323	49	4.2794	0.4294	0.0287	4.8125	13	3.4375	426.7264	-1	17	18	0.3673	272	4	1	2	9	0	0
4BC7	6	FALSE	6.9112	0.0225	48	4.9695	0.5367	0.5481	24.6364	7	4.2727	1254.443	1	15.7647	17	0.3542	872.5	7	1	0	3	0	0
4BC7	7	FALSE	4.8031	0.018	49	4.7568	0.5666	0.6244	21.8462	5	3.7692	1086.4087	2	20.6364	22	0.449	930.7	2	5	1	5	0	0
4BC7	8	FALSE	3.2871	0.0166	40	4.7713	0.5875	0.3408	26.7778	5	4.1111	889.7552	2	5.4286	7	0.175	967.9	10	0	0	0	0	0
4BC7	9	FALSE	1.2021	0.0175	48	4.8241	0.5125	0.5239	23.3125	7	4.5625	1235.0304	3	0	2	0.0417	1023.9	10	3	1	2	0	0
4CU4	0	FALSE	35.9609	0.3766	182	4.7166	0.5321	0.2868	26.4545	19	3.4545	2618.3577	-1	20.2182	55	0.3022	1644	0	10	10	20	3	0
4CU4	1	FALSE	14.8937	0.0137	56	4.8019	0.5544	0.1211	4.6667	11	4.1111	951.8618	3	10	11	0.1964	565.9	0	3	11	4	0	0
4CU4	2	FALSE	11.6266	0.0319	45	4.5738	0.5193	0.3169	23.6667	8	3.4667	884.1544	1	14.4706	17	0.3778	674.3	0	2	1	10	0	2
4CU4	3	FALSE	10.8524	0.0361	57	4.5673	0.5351	0.3245	28	13	4.25	1278.4747	1	4.4444	9	0.1579	1169.8	0	3	9	6	0	2
4CU4	4	FALSE	9.7957	0.025	44	4.7939	0.4495	0.2388	24.9333	8	3.4667	913.7121	1	12	13	0.2955	675.8	0	6	6	2	1	0
4CU4	5	FALSE	6.4924	0.0081	48	4.4639	0.448	0.3236	2.1176	9	3.2941	799.3778	-2	2	3	0.0625	661	5	2	6	2	0	1
4CZA	0	FALSE	31.6727	0.2132	132	4.8195	0.5087	0.1422	18.4643	13	3.3214	1587.3506	-1	67.3243	74	0.5606	1037	21	6	0	1	0	0
4CZA	10	FALSE	4.7796	0.1135	73	4.4648	0.4397	0.6041	49.75	2	3.375	1058.8812	0	50.125	64	0.8767	1058.4	16	0	0	0	0	0
4CZA	11	FALSE	3.621	0.0262	41	4.9477	0.6246	0.6629	35	4	3.3	847.0402	-1	15	16	0.3902	667.1	7	0	0	3	0	0
4CZA	12	FALSE	3.386	0.0173	36	4.6692	0.5503	0.3977	17.0625	8	3.375	959.7836	-2	8.1818	11	0.3056	795.4	11	3	0	2	0	0
4CZA	1	FALSE	26.9923	0.229	133	4.8185	0.4735	0.1792	28.9167	9	3.4167	1933.2156	0	72.2927	82	0.6165	1103.2	18	4	0	2	0	0
4CZA	2	FALSE	23.2252	0.919	165	4.4948	0.48	0	71	2	4.2	1376.0514	0	96.1772	158	0.9576	937.9	29	0	0	0	0	0
4CZA	3	FALSE	12.619	0.0471	66	4.4651	0.4978	0.2015	20.8095	12	3.6667	918.9999	-1	18.9565	23	0.3485	835.9	17	2	0	2	0	0
4CZA	4	FALSE	11.1058	0.2425	78	4.495	0.5114	0.257	49.4737	9	4.5789	1432.7568	2	48.3562	73	0.9359	976.6	16	0	0	3	0	0
4CZA	5	FALSE	10.3495	0.0446	74	4.8157	0.5335	0.1359	27.3333	2	3.3333	1028.3307	-1	61.9365	63	0.8514	852	11	0	0	0	0	0
4CZA	6	TRUE	8.8426	0.0083	68	4.9045	0.6734	0.1406	-0.8571	5	4	1010.4075	-1	36.0976	41	0.6029	724.2	9	1	0	0	0	0
4CZA	7	FALSE	8.1108	0.1343	58	4.55	0.4664	0.4051	50.5833	2	3.5833	487.5105	0	53	54	0.931	766.9	12	0	0	0	0	0
4CZA	8	FALSE	6.7067	0.02	47	5.0203	0.6013	0.2981	20.4286	8	4.3571	1030.6349	1	8	9	0.1915	877	8	2	0	4	0	0
4CZA	9	FALSE	5.263	0.0201	48	5.0426	0.6342	0.2193	25.6429	6	3.7857	1277.5946	-2	22.4	25	0.5208	805.1	8	4	0	2	0	0
4D65	0	FALSE	41.192	0.0308	125	4.9469	0.5321	0.1172	3.6667	25	3.8485	2251.1355	4	4.5714	7	0.056	1432.3	0	10	7	15	0	0
4D65	10	FALSE	11.2247	0.0057	36	5.0974	0.5826	0.055	-9.2778	10	3.5	738.4146	0	0	0	0	624.5	0	4	7	7	0	0
4D65	11	TRUE	10.7676	0.2843	60	4.5544	0.5528	0.037	68.4615	4	4.7692	708.1307	-1	49.0385	52	0.8667	592.9	0	0	13	0	0	0
4D65	12	TRUE	8.7351	0.26	53	4.577	0.5329	0.0422	68.4615	4	4.7692	658.5995	-1	43.9565	46	0.8679	602.3	0	0	13	0	0	0
4D65	13	TRUE	8.0679	0.0191	66	4.6749	0.7112	0.0991	25.9444	10	3.8333	1746.0006	0	30.2759	58	0.8788	900.1	0	0	17	1	0	0
4D65	14	FALSE	4.742	0.4366	38	4.8279	0.4649	0.1964	97.6667	2	7	536.4171	0	34	35	0.9211	497.6	0	0	9	0	0	0
4D65	15	FALSE	4.3761	0.0198	36	4.4869	0.4043	0.3412	32.0909	6	4.4545	852.9941	3	18	19	0.5278	814.1	0	2	8	2	0	0
4D65	16	TRUE	1.9742	0.1028	43	4.5354	0.6394	0.0383	56.4167	3	3.75	655.0961	0	23.0345	29	0.6744	496.7	0	0	12	0	0	0
4D65	17	TRUE	1.4644	0.1029	42	4.5813	0.6362	0.0605	56.4167	3	3.75	742.0195	0	23.1724	29	0.6905	417.1	0	0	11	0	0	0
4D65	1	FALSE	40.3693	0.0276	124	4.9264	0.5405	0.1116	3.5312	24	3.8438	1966.0876	3	3	8	0.0645	1311.3	0	10	7	14	0	0
4D65	2	FALSE	28.2255	0.8097	113	4.5856	0.5753	0.0041	56.5714	3	4.7143	889.865	0	106.5741	108	0.9558	520.4	0	1	18	0	0	0
4D65	3	FALSE	27.7585	0.0164	90	4.8559	0.5518	0.114	8.1538	18	3.9615	1405.6013	2	3.1429	7	0.0778	1107.8	0	7	6	12	0	0
4D65	4	FALSE	19.3989	0.0098	80	4.704	0.5687	0.1838	5.3182	13	3.6818	1691.3798	6	16.7368	19	0.2375	889.5	1	0	16	3	0	0
4D65	5	FALSE	19.0116	0.008	57	5.1705	0.5594	0.0904	-7.9565	14	3.4783	1224.7533	-1	0	0	0	927.2	0	5	10	8	0	0
4D65	6	FALSE	18.4881	0.008	56	5.1112	0.5552	0.1016	-7.9565	14	3.4783	1162.0288	-1	0	0	0	922.5	0	5	10	8	0	0
4D65	7	FALSE	15.4992	0.0086	63	4.704	0.56	0.1721	0.6	13	3.55	1677.7384	5	6.25	8	0.127	882.1	1	0	16	2	0	0
4D65	8	TRUE	12.3557	0.2138	72	4.4906	0.5503	0.0235	59.8889	5	4.2778	969.2619	-1	53.375	64	0.8889	833	0	0	18	0	0	0
4D65	9	FALSE	11.7576	0.0068	43	4.8594	0.5778	0.1601	-2.5	11	3.6875	1061.3711	5	0	1	0.0233	577	1	0	14	0	0	0
4DFX	0	FALSE	26.9753	0.0254	57	4.8182	0.5754	0.1892	15.6923	5	3.1538	1154.713	-1	19.7273	22	0.386	1021.5	4	6	0	3	0	0
4DFX	1	FALSE	26.9115	0.0232	50	4.7054	0.61	0.5224	16.5833	7	4.1667	1006.4439	-1	10	11	0.22	785.7	0	4	4	4	0	0
4DFX	2	TRUE	24.8194	0.7241	40	4.628	0.4515	0.3278	45.3636	4	4	640.4341	-1	36.9474	38	0.95	517.4	10	0	0	1	0	0
4DFX	3	FALSE	21.3661	0.0259	39	4.5629	0.4754	0.39	14.25	8	3.5	787.686	2	7	8	0.2051	711.6	6	1	0	4	0	1
4DFX	4	FALSE	20.0479	0.0222	50	4.7472	0.5655	0.2813	23.3077	6	3.3846	966.5207	2	3	4	0.08	947.8	6	4	0	3	0	0
4DOL	0	TRUE	36.6664	0.9448	53	4.4697	0.4698	0.0514	55.3333	6	4.1429	469.8748	1	40.8372	43	0.8113	515.2	10	0	8	2	1	0
4DOL	1	FALSE	26.9299	0.3111	42	4.5577	0.6695	0.1779	30.6667	7	4.0833	972.9177	1	27.7241	29	0.6905	753.6	9	0	0	2	0	1
4DOO	0	TRUE	32.6759	0.7623	36	4.2672	0.4052	0.1408	45.4286	3	3.5714	456.5601	-1	33.3143	35	0.9722	297.2	6	1	5	2	0	0
4FQE	0	FALSE	34.027	0.0244	89	4.8193	0.4539	0.1113	-13.037	15	3.5185	1382.2894	0	3.25	8	0.0899	1100.2	0	0	25	1	0	0
4FQE	1	FALSE	19.9053	0.0151	49	4.7777	0.5146	0.1582	-7.5625	12	3.5	1138.3259	2	3	4	0.0816	822.6	0	1	15	0	0	0
4FQE	2	FALSE	15.0627	0.1976	36	4.8142	0.6934	0.0799	19.4167	5	3.4167	898.6264	1	24.3077	26	0.7222	580.7	0	0	11	0	0	0
4G0S	0	TRUE	31.571	0.8776	83	4.4489	0.4261	0.2499	53.6	4	3.8	707.4492	-1	72.3902	82	0.988	664.3	10	2	5	2	0	1
4G0S	1	TRUE	16.6659	0.5142	47	4.2333	0.4329	0.0879	61.8333	5	4.2778	407.5027	0	40.0909	44	0.9362	319.9	6	0	12	0	0	0
4GH0	0	TRUE	24.6008	0.8806	131	4.5291	0.4668	0.3974	44.6667	6	3.4815	1969.0505	0	60.3929	112	0.855	1154	17	5	0	1	0	1
4GH0	1	FALSE	15.9572	0.701	54	4.9145	0.5035	0.1089	38.5833	7	4.8333	1048.1127	0	50	51	0.9444	653.8	10	2	0	0	0	0
4GH0	2	FALSE	8.6218	0.0554	43	4.3452	0.4898	0.3354	37.7	3	3.6	405.6932	0	26.7857	28	0.6512	624.4	4	4	0	1	1	0
4GH0	3	TRUE	6.1919	0.1522	36	4.3398	0.3746	0.2142	42.6	4	3.6667	513.7524	-1	34.1667	36	1	631.8	12	1	0	0	0	2
4I35	0	FALSE	32.4302	0.0468	42	4.7323	0.5658	0.1405	17.7692	7	3	717.9901	0	6.5	8	0.1905	794.6	1	4	0	6	0	2
4I4C	0	TRUE	30.8056	0.8552	119	4.4845	0.4971	0.1509	36.6538	8	4.2308	1400.2815	0	38.7077	65	0.5462	1211.7	11	3	3	9	0	0
4I4C	1	TRUE	12.8929	0.5591	37	4.6218	0.5118	0.1088	55.25	3	4.4167	371.593	0	30	31	0.8378	298.4	5	1	0	4	0	2
4I4C	2	FALSE	9.1159	0.0079	37	4.7038	0.5688	0.1631	6	3	4.25	423.8134	-2	9	10	0.2703	577.2	8	0	0	0	0	0
4I76	0	FALSE	34.6951	0.9017	97	4.7711	0.5023	0.3759	42.4783	9	4.087	1641.7742	-2	43.9344	61	0.6289	1318.8	19	0	0	0	0	4
4I76	1	TRUE	21.4741	0.6263	59	4.7033	0.5773	0.1958	33.5385	6	4.3077	967.2714	-2	42.6667	48	0.8136	816.9	10	0	0	0	0	2
4I76	2	FALSE	12.8638	0.0478	38	4.6385	0.5581	0.3264	26	7	3.9167	971.3471	2	15	16	0.4211	915.6	5	0	0	5	0	2
4I76	3	FALSE	10.4227	0.0417	42	4.515	0.4878	0.4478	31.5833	6	3.5833	736.7594	0	4	5	0.119	721.4	12	0	0	0	0	0
4IB4	0	TRUE	36.3319	0.8508	130	4.804	0.5048	0.2779	36.16	13	4.32	2441.2134	-2	60.3014	73	0.5615	2054.8	17	8	0	0	0	0
4IB4	1	FALSE	22.7158	0.5568	69	4.5881	0.4622	0.1635	51.8571	12	5.0476	1072.257	2	37.4762	42	0.6087	936	15	2	0	4	0	0
4IB4	2	TRUE	15.1837	0.4578	71	4.5478	0.4993	0.0862	46.9231	3	3.4615	1074.825	1	50.5283	53	0.7465	774.5	13	0	0	0	0	0
4IB4	3	FALSE	14.8692	0.1221	84	4.3903	0.4481	0.6159	40	7	3.8636	1292.0297	3	34.36	50	0.5952	375.6	1	1	0	3	0	0
4IB4	4	FALSE	11.281	0.0205	56	4.6096	0.5007	0.3147	20.5882	7	3.2941	1215.5541	1	20.5455	22	0.3929	1147.3	10	2	0	5	0	0
4IB4	5	FALSE	8.6393	0.014	43	4.7523	0.5368	0.1811	21.3333	5	4.3333	704.3109	3	14	15	0.3488	576.3	7	2	0	0	0	0
4IQR	0	FALSE	24.7497	0.0336	88	5.0151	0.5457	0.5584	-3.2632	10	2.9474	1433.1925	0	12.75	16	0.1818	1424.1	4	9	0	6	0	0
4IQR	10	FALSE	9.6994	0.0046	116	4.9914	0.5324	0.3305	3.375	0	0.5625	1934.2971	0	6.7692	13	0.1121	256.4	0	2	0	0	0	0
4IQR	11	FALSE	9.5706	0.0156	54	4.9224	0.6052	0.1679	4.75	7	3.375	1551.8456	-1	8.5	12	0.2222	940.9	9	0	0	7	0	0
4IQR	12	FALSE	8.4374	0.0128	36	4.608	0.5242	0.218	9.4167	6	3.5	652.0401	0	3	4	0.1111	636.7	6	2	0	4	0	0
4IQR	13	FALSE	8.4359	0.0085	39	4.8371	0.6645	0.317	8	4	2.875	655.4117	1	7	8	0.2051	692.5	1	5	0	0	0	0
4IQR	14	FALSE	7.9148	0.0044	89	4.8227	0.5221	0.4032	-2.5385	1	0.5385	1758.8683	0	5.6667	12	0.1348	451.4	0	3	0	0	0	0
4IQR	15	FALSE	7.7751	0.0106	39	5.2758	0.5647	0.0798	14.2	4	3.8	914.5007	1	8	9	0.2308	710.2	6	3	0	1	0	0
4IQR	16	FALSE	4.0851	0.0061	36	4.7016	0.525	0.4628	-5	4	2.25	789.1389	1	0	0	0	564.4	1	4	0	1	0	0
4IQR	17	FALSE	3.1274	0.0052	75	5.0246	0.535	0.5674	9.0909	0	0.5455	1815.5665	0	5	6	0.08	158.8	0	1	0	0	0	0
4IQR	1	FALSE	22.1952	0.0693	85	4.8655	0.5116	0.2369	13.6842	9	3.8421	1660.3386	-2	20.1739	23	0.2706	1374.4	14	2	0	5	0	0
4IQR	2	FALSE	22.0609	0.1284	60	4.9074	0.4962	0.5659	12.4615	9	4.3846	967.1496	1	24.6923	26	0.4333	947.9	7	2	0	4	0	0
4IQR	3	TRUE	17.033	0.936	48	4.2723	0.4329	0.1353	62.4	6	4.7	517.0537	1	36.05	40	0.8333	406	15	0	2	1	0	2
4IQR	4	TRUE	14.2651	0.9043	41	4.3432	0.4543	0.0788	68.3529	5	4.7059	430.6202	0	32.2941	34	0.8293	348.2	13	0	2	1	0	1
4IQR	5	FALSE	12.2511	0.0307	42	4.6386	0.5099	0.1754	19.9167	8	5.4167	684.6381	5	1	2	0.0476	723.7	5	7	0	0	0	0
4IQR	6	FALSE	11.121	0.0303	38	4.9769	0.4883	0.2047	12.2143	8	3.7857	1201.8313	0	14	15	0.3947	820.1	7	0	0	7	0	0
4IQR	7	FALSE	10.4508	0.0151	38	4.8452	0.5832	0.3084	1.7778	7	3.7778	860.6664	0	10	11	0.2895	646.4	5	1	0	3	0	0
4IQR	8	FALSE	10.3321	0.0183	38	4.6912	0.6419	0.1193	17.1	6	3.7	582.0243	-3	9	10	0.2632	562.1	10	1	0	0	0	0
4IQR	9	FALSE	9.85	0.0128	38	4.6515	0.5008	0.4136	-1.1111	7	4	776.611	-1	3	4	0.1053	690.5	6	1	0	2	0	0
4JAQ	0	FALSE	37.9696	0.9571	72	4.5499	0.4589	0.3213	53.7143	10	4.5714	1001.6397	2	45.1923	52	0.7222	885.2	13	4	3	0	1	0
4JAQ	1	TRUE	30.8537	0.5833	56	4.4054	0.4693	0.0318	39	8	4	424.4245	1	37.4146	41	0.7321	334.1	5	1	4	1	1	6
4JAQ	2	FALSE	26.8494	0.0336	67	4.6947	0.559	0.5073	15	8	3.6471	1314.7731	0	17.7143	21	0.3134	1235.8	5	2	4	4	0	2
4JAQ	3	TRUE	22.1788	0.137	42	4.3338	0.4483	0.112	36.3333	6	3.8667	264.3639	1	28	29	0.6905	275.1	4	1	1	2	1	6
4JAQ	4	FALSE	21.7172	0.4773	44	4.5352	0.4522	0.397	51.9286	9	4.8571	1036.3641	1	25.871	31	0.7045	629.3	9	4	1	0	0	0
4JAQ	5	FALSE	15.6095	0.013	37	4.8582	0.6724	0.3583	-13	7	4.1111	959.9219	-1	15	16	0.4324	896.3	5	2	0	2	0	0
4JGX	0	TRUE	35.4815	0.8635	40	4.4391	0.454	0.3534	55.4615	4	4.1538	332.4456	0	37	38	0.95	371.9	11	0	2	0	0	0
4JRB	0	TRUE	26.327	0.8377	56	4.8243	0.5731	0.261	57.5385	2	3.7692	1317.1537	1	42.7037	54	0.9643	0	0	0	0	0	0	0
4JRB	1	FALSE	24.2875	0.034	41	4.5578	0.5854	0.2594	-7.8182	9	3.5455	822.8883	1	16.9474	19	0.4634	852.2	0	0	11	0	0	0
4JRB	2	TRUE	21.9364	0.1863	44	4.6889	0.4677	0.2529	36.4545	2	3.7273	844.2758	1	33	34	0.7727	0	0	0	0	0	0	0
4JRB	3	FALSE	19.4847	0.4852	42	4.6239	0.4465	0.6275	59.3636	4	4.8182	1148.7546	-2	28.7879	33	0.7857	0	0	0	0	0	0	0
4KU0	0	TRUE	32.6717	0.7476	132	4.5619	0.451	0.3768	26	8	4.3	1639.1145	0	94.4211	114	0.8636	1317.2	0	0	29	0	0	0
4KU0	1	TRUE	11.1367	0.1357	60	4.6389	0.5254	0.219	48.5	5	5.125	764.1038	1	26.7143	28	0.4667	331.8	0	0	20	0	0	0
4KU3	0	FALSE	39.8102	0.6829	76	4.488	0.4442	0.4179	28.8	14	4.2	1242.3688	1	35.5417	48	0.6316	1281.9	11	7	3	0	1	3
4KU3	1	TRUE	37.8258	0.1419	69	4.3149	0.427	0.1015	22.44	17	4.28	605.9656	-1	20.9714	35	0.5072	519.7	5	5	6	5	3	1
4KU3	2	FALSE	34.7949	0.5608	66	4.8654	0.5161	0.2059	23.4286	13	4	1745.4557	1	35.0952	42	0.6364	1373.5	7	8	1	0	0	3
4KU3	3	FALSE	23.727	0.0192	57	5.136	0.5771	0.255	15.7647	11	3.8824	1433.8755	-2	8.4	10	0.1754	869.7	2	3	5	5	0	2
4KU3	4	FALSE	14.7021	0.0352	37	4.8639	0.6444	0.1739	36.2	7	4.0667	793.321	3	8	9	0.2432	837.1	3	4	2	4	0	2
4KVL	0	FALSE	30.8909	0.0422	69	4.7715	0.5196	0.4944	19.7778	10	3.8333	1145.6462	0	3.3333	6	0.087	1084	0	11	4	3	0	0
4KVL	1	FALSE	28.8671	0.0381	61	4.7813	0.5643	0.2653	-3	11	3.8125	1219.3257	1	9.6364	11	0.1803	1056.1	5	9	0	0	0	2
4KVL	2	FALSE	27.6956	0.4445	37	4.649	0.5285	0.2225	5.5833	9	3.8333	606.223	1	23	24	0.6486	634	5	2	0	4	0	0
4KVL	3	FALSE	23.1623	0.0373	45	4.8204	0.5394	0.1155	22	8	4.3333	888.7521	3	9	10	0.2222	802.8	2	1	0	6	0	0
4KVL	4	FALSE	22.883	0.0157	51	4.6122	0.4407	0.115	5.2	8	4	634.4906	-3	2	3	0.0588	513.5	8	5	1	2	3	1
4KVL	5	FALSE	21.9342	0.1007	39	4.8513	0.4689	0.2854	13.5385	7	3.9231	1027.7451	0	17	18	0.4615	917.2	8	3	0	0	1	1
4KVL	6	TRUE	21.6211	0.4034	40	4.2976	0.4721	0.0207	36.6154	3	3.6923	289.518	2	21	22	0.55	369.2	11	0	0	2	0	0
4L8U	0	FALSE	37.1129	0.7026	193	4.7439	0.5535	0.1535	21.7027	16	4.2432	2733.1033	4	54.0213	94	0.487	2305.1	25	8	0	4	0	0
4L8U	1	FALSE	26.9559	0.4681	108	4.5815	0.4431	0.1126	14.52	13	3.96	1390.399	0	52.2258	62	0.5741	1054.7	23	1	0	1	0	0
4L8U	2	TRUE	17.9864	0.2904	84	4.309	0.4326	0.1405	31.4583	10	4.375	938.484	4	42.9583	48	0.5714	738.8	23	1	0	0	0	0
4L8U	3	FALSE	14.7828	0.022	65	4.824	0.5184	0.2104	1.85	14	4.05	1236.7947	0	8	13	0.2	1166.2	15	4	0	0	0	1
4L8U	4	TRUE	11.0641	0.0856	66	4.4095	0.4551	0.053	38	10	4.1667	857.8998	1	24.3529	34	0.5152	844.9	16	1	0	0	0	1
4L8U	5	TRUE	10.359	0.2826	66	4.5164	0.4089	0.2987	45.7857	6	4.2857	998.8964	5	38.8	45	0.6818	915.8	14	0	0	0	0	0
4L8U	6	TRUE	10.1385	0.8858	75	4.2251	0.4479	0.0241	69.3333	4	4.5238	699.4518	0	49.9365	63	0.84	532.4	17	2	0	0	0	2
4L8U	7	FALSE	8.4385	0.011	37	4.846	0.5125	0.2304	8	8	4.3077	826.5028	3	15	16	0.4324	777.2	13	0	0	0	0	0
4L8U	8	FALSE	6.4294	0.0073	36	4.6272	0.4169	0.2359	-5.2727	7	3.2727	692.212	-2	14	15	0.4167	774.6	8	1	0	1	0	1
4L8U	9	FALSE	5.8891	0.0073	41	4.9327	0.5804	0.2663	-7.2727	8	3.8182	985.1324	1	6	7	0.1707	946.4	8	0	0	3	0	0
4MFQ	0	TRUE	44.2029	0.7912	180	4.846	0.5407	0.1388	30.122	24	4.0488	2708.2896	-1	49.3556	90	0.5	1676	15	11	9	3	0	2
4MFQ	1	FALSE	16.0298	0.029	55	4.9748	0.551	0.1661	0.8	10	3.6	1091.2446	0	33	34	0.6182	681.5	0	2	4	3	0	0
4MFQ	2	FALSE	10.5909	0.0169	40	4.9671	0.7631	0.3419	14.6364	6	4.1818	660.5287	-1	27	28	0.7	685.3	4	3	0	2	0	2
4N03	0	TRUE	44.1896	0.6414	82	4.2578	0.4356	0.0773	22	15	3.8182	579.3569	2	17.9333	30	0.3659	457.5	9	8	3	2	0	0
4OGQ	0	TRUE	36.7417	0.821	136	4.4748	0.5052	0.1238	40.5833	12	4.7917	1791.7566	2	81.0577	104	0.7647	1273.4	20	1	0	3	0	0
4OGQ	1	FALSE	32.67	0.9179	129	4.4421	0.4524	0.1375	60.9394	15	4.7273	1589.6327	0	65.35	120	0.9302	1190.1	30	1	0	0	0	2
4OGQ	2	TRUE	21.0296	0.8531	106	4.6828	0.4958	0.1157	69.2963	11	5.037	1930.4442	0	60.3864	88	0.8302	1301.7	21	1	0	1	0	4
4OGQ	3	FALSE	20.9805	0.0634	77	5.0009	0.5121	0.1001	24.25	9	4	1168.7313	1	48.9412	51	0.6623	843.9	10	3	2	6	0	1
4OGQ	4	TRUE	18.1712	0.149	110	4.479	0.4844	0.145	37.75	10	4.0833	1567.1525	2	47.7333	90	0.8182	1107.5	27	1	0	1	0	0
4OGQ	5	FALSE	14.9267	0.0355	57	4.1859	0.4419	0.0731	24.8421	9	3.9474	481.4843	-3	35.8974	39	0.6842	546.6	15	1	0	3	0	0
4OGQ	6	FALSE	10.2939	0.1178	65	4.6191	0.5033	0.3056	51.6	7	4.8	1005.9319	-3	17.6842	19	0.2923	926.5	3	5	6	3	0	0
4OGQ	7	FALSE	10.2034	0.0206	47	5.0177	0.6436	0.1525	24.8125	8	4.0625	960.7296	-2	6.25	8	0.1702	727.4	2	4	5	4	1	0
4OGQ	8	FALSE	7.0048	0.0468	43	5.0339	0.6451	0.2734	39.0909	6	4.7273	891.4315	-2	26.5714	28	0.6512	728.9	4	2	4	1	0	0
4OGQ	9	TRUE	3.3162	0.1867	36	4.8308	0.6643	0.0609	61.25	3	4.1667	866.6794	0	33	34	0.9444	586.4	13	0	0	0	0	0
4RC8	0	TRUE	33.522	0.7459	39	4.1717	0.3391	0.1694	37.6875	5	3.625	484.5009	-2	29.9394	33	0.8462	242.4	15	1	0	0	0	0
4TKB	0	TRUE	40.0294	0.817	71	4.4592	0.456	0.1134	32.6429	10	3.5714	733.5023	-1	45	46	0.6479	620.9	5	2	10	6	0	0
4TLG	0	TRUE	32.4705	0.9038	69	4.3768	0.4849	0.1526	62.0526	4	4.2105	498.9492	-1	55.9365	63	0.913	317.6	8	2	4	3	0	2
4TLG	1	FALSE	26.3928	0.1381	51	4.8743	0.6498	0.1608	34.0588	10	4.4706	1019.3636	3	20.7273	22	0.4314	807.1	7	3	2	3	2	0
4TLG	2	FALSE	16.4495	0.031	36	4.5016	0.5379	0.1225	11.1818	9	3.7273	776.7946	1	12	13	0.3611	675.5	1	5	3	0	0	2
4TLG	3	FALSE	15.9244	0.0311	37	4.9734	0.5139	0.2142	29.9	5	4.5	794.5306	1	19	20	0.5405	619.4	5	5	0	0	0	0
4TLG	4	FALSE	13.7708	0.0115	40	4.7364	0.5448	0.2259	2.3333	6	3	1163.1663	0	13.0667	15	0.375	668	7	1	3	0	0	1
4WM8	0	TRUE	37.0998	0.5356	86	4.3696	0.4322	0.2321	19.8571	10	3.1905	854.6953	3	48.6667	63	0.7326	649.6	1	7	8	4	0	1
4WM8	1	FALSE	35.295	0.0691	88	4.7191	0.5428	0.0594	13.15	13	3.65	1670.4785	-1	24.1333	30	0.3409	1183.2	1	11	0	5	3	0
4WM8	2	FALSE	26.8562	0.0454	76	4.9636	0.6402	0.0819	18.0455	12	3.6364	1791.1432	-3	14.48	25	0.3289	1422.8	2	8	7	5	0	0
4WM8	3	FALSE	20.705	0.0268	51	4.7609	0.5371	0.1463	15.4706	10	4.3529	822.1642	2	13.4667	15	0.2941	847.9	0	2	3	7	0	5
4WM8	4	FALSE	17.3941	0.0536	60	4.698	0.4793	0.1562	40.875	5	4	866.7191	2	17.0435	23	0.3833	833.1	0	5	2	8	2	2
4WM8	5	FALSE	12.1873	0.0264	40	4.8832	0.6509	0.2024	15.875	10	3.375	1107.85	1	11.8571	14	0.35	938.2	0	5	1	7	1	2
4WM8	6	FALSE	10.8311	0.0277	37	5.0742	0.5987	0.4309	33.8889	5	4.1111	787.2552	2	8	9	0.2432	694.3	0	4	2	2	0	1
4WW3	0	TRUE	32.2668	0.0286	37	4.1894	0.3808	0.3462	-6.9286	9	3.2143	440.5952	0	9	10	0.2703	534.5	11	2	0	1	0	0
4WW3	1	FALSE	31.4295	0.0082	38	4.7908	0.7503	0.7196	-5.5714	4	3.7143	468.4677	0	12	13	0.3421	533	7	0	0	0	0	0
4WW3	2	FALSE	28.074	0.8454	38	4.647	0.6819	0.146	67	1	4.125	653.4567	0	31.1765	34	0.8947	461	8	0	0	0	0	0
4XCP	0	TRUE	32.7282	0.9083	108	4.7685	0.5057	0.1511	43.4583	8	3.9583	1547.0775	2	55.6438	73	0.6759	1358.9	18	6	0	0	0	0
4XCP	1	FALSE	14.0995	0.0648	52	4.7465	0.5671	0.1947	18.0909	8	4	1104.983	3	22.3077	26	0.5	970	11	0	0	0	0	0
4XCP	2	TRUE	12.0081	0.1278	53	4.4665	0.4231	0.0951	42.1667	4	3.6667	718.6003	1	31.3333	36	0.6792	688.9	15	3	0	0	0	0
4XDJ	0	FALSE	21.3522	0.0278	175	4.8345	0.5185	0.4474	11.0476	15	4.1905	2832.3359	1	6.5	16	0.0914	1859.6	10	10	0	18	0	0
4XDJ	10	FALSE	1.4933	0.3756	46	4.761	0.5695	0.3749	68.1818	4	5	1109.6234	0	41.6364	44	0.9565	656.8	11	0	0	0	0	0
4XDJ	11	FALSE	0.0571	0.0068	37	5.168	0.5172	0.4374	8.1429	5	3.7143	1050.4305	1	3	6	0.1622	891.4	8	1	0	0	0	0
4XDJ	1	TRUE	21.3014	0.7569	207	4.7532	0.5126	0.1287	44.2609	9	3.8696	2493.9028	1	75.3977	176	0.8502	1758	41	4	0	0	0	0
4XDJ	2	FALSE	12.6243	0.044	77	4.7007	0.5064	0.5347	14.1667	17	4.0833	1859.2433	1	14.7273	22	0.2857	1368.1	10	6	0	8	0	0
4XDJ	3	FALSE	10.4538	0.0438	73	4.6715	0.4951	0.3147	21.6471	8	3.2941	1362.2473	1	45.8909	55	0.7534	1248.9	16	1	0	0	0	0
4XDJ	4	FALSE	8.8025	0.0367	62	4.6432	0.4928	0.2932	23.3125	7	3.375	1143.0355	1	43.68	50	0.8065	1189.1	15	1	0	0	0	0
4XDJ	5	FALSE	6.9565	0.0082	51	4.9325	0.6131	0.4598	10.8	6	3.5	800.7805	1	7	8	0.1569	500.7	7	1	0	2	0	0
4XDJ	6	FALSE	6.0099	0.0101	48	4.9165	0.6292	0.49	16.5455	6	3.6364	867.2033	1	9	10	0.2083	493.3	7	2	0	2	0	0
4XDJ	7	FALSE	5.924	0.0072	36	4.8262	0.6416	0.5709	-8.1	8	3.4	716.1966	-5	16	17	0.4722	637.3	9	0	0	1	0	0
4XDJ	8	FALSE	5.1981	0.0071	37	4.6368	0.5633	0.4098	1.5	7	3.4167	816.3552	0	6	7	0.1892	677.6	12	0	0	0	0	0
4XDJ	9	TRUE	2.3658	0.2448	39	4.8024	0.6018	0.3352	62.5	4	4.6667	820.7894	0	36.6154	39	1	615.2	12	0	0	0	0	0
4XU6	0	TRUE	32.6206	0.905	41	4.6548	0.4948	0.3554	54.3077	4	4.2308	771.4158	-1	31.6471	34	0.8293	722.9	13	0	0	0	0	0
4ZV5	0	TRUE	32.5342	0.9385	115	4.3504	0.4441	0.1441	48.8947	8	4.3684	1383.5475	0	52.5143	70	0.6087	991.3	17	4	0	5	1	0
5A1S	0	FALSE	34.6931	0.0525	83	4.7037	0.4474	0.0984	16.6364	12	3.5455	1152.5459	3	20.1818	22	0.2651	850.7	17	1	0	4	0	0
5A1S	1	TRUE	28.3424	0.7602	81	4.3359	0.4357	0.0359	52.0833	2	3.9167	563.4875	-1	67.425	80	0.9877	482.9	24	0	0	0	0	0
5A1S	2	FALSE	21.79	0.0317	47	5.0782	0.5632	0.1599	12	11	3.9375	785.4709	5	8	9	0.1915	730.1	13	3	0	0	0	0
5A1S	3	FALSE	20.4768	0.0661	58	4.4046	0.4315	0.1957	32.8824	9	3.6471	896.3378	1	22.6207	29	0.5	621.7	12	2	0	1	0	2
5A1S	4	FALSE	18.5284	0.0189	38	4.5669	0.5009	0.0747	1.6875	10	4	458.268	2	3	4	0.1053	443.9	9	3	0	4	0	0
5A1S	5	FALSE	15.2738	0.0177	41	4.786	0.5366	0.4149	13.9091	8	3.7273	933.0231	2	9	10	0.2439	891	5	4	0	2	0	0
5A1S	6	FALSE	13.5861	0.0274	45	4.923	0.5763	0.1887	33.1818	5	3.7273	1135.158	0	8	9	0.2	552.1	5	2	1	3	0	0
5AOC	0	FALSE	30.6918	0.3869	49	4.8653	0.6458	0.1958	15.7857	6	3.4286	1281.2937	-2	29.027	37	0.7551	756	3	0	1	7	0	1
5AOC	1	FALSE	20.2155	0.0501	37	4.754	0.6287	0.1782	42.5556	4	4.3333	570.5587	0	0	1	0.027	514.4	1	6	0	2	0	0
5AZB	0	TRUE	32.6496	0.922	227	4.7253	0.4779	0.1529	45.6889	15	3.9556	3559.2605	0	102.4718	195	0.859	1906.2	35	5	1	0	0	1
5AZB	1	FALSE	8.1904	0.0194	107	5.0136	0.5356	0.2011	22.7143	8	4.2381	1963.5248	2	19.1034	29	0.271	1486.1	10	2	0	7	0	0
5AZB	2	TRUE	6.0404	0.1232	55	4.7696	0.6231	0.0472	51.5	5	4.2857	790.8969	0	43.913	46	0.8364	569.7	14	0	0	0	0	0
5AZB	3	TRUE	-2.7056	0.0342	44	4.7788	0.5448	0.2203	40.5	3	4	1134.2832	1	19.5652	23	0.5227	824.3	10	0	0	0	0	0
5AZP	0	FALSE	26.0027	0.0061	73	4.8008	0.6654	0.1858	-15.5714	4	3.1429	1278.9005	-1	7.4	10	0.137	535.4	13	0	0	0	0	0
5AZP	10	FALSE	14.9977	0.3288	38	5.0797	0.6083	0.1127	48.6364	3	4.1818	1100.2726	-1	19.8095	21	0.5526	682.1	8	2	0	0	0	0
5AZP	11	FALSE	13.9436	0.0128	40	4.7107	0.5802	0.1024	11.7	5	3.5	874.5945	-1	8.4	10	0.25	653.3	8	2	0	0	0	0
5AZP	1	FALSE	24.2898	0.0372	47	4.9183	0.5616	0.3244	-1.5333	10	3	1048.6542	-2	10.6667	12	0.2553	764.6	8	2	0	3	0	2
5AZP	2	FALSE	20.7484	0.2487	37	4.6933	0.5299	0.1976	14.2222	3	3.3333	573.7189	-1	27	28	0.7568	367.8	5	3	0	0	0	0
5AZP	3	FALSE	19.9048	0.0223	36	4.7067	0.5694	0.2079	9.5455	7	3.5455	650.9527	0	11	12	0.3333	610.4	3	1	5	1	0	1
5AZP	4	FALSE	19.0834	0.0505	55	4.7222	0.5469	0.1295	30.7143	5	3.7143	1163.1484	-1	14	22	0.4	705.3	9	4	0	0	0	0
5AZP	5	FALSE	18.3322	0.0105	45	4.5011	0.4834	0.1908	-0.6667	6	3.4167	642.8933	-2	5	6	0.1333	622.6	10	0	0	0	0	0
5AZP	6	FALSE	18.1266	0.0107	37	4.889	0.5552	0.3229	-5.0909	6	2.9091	614.0716	-2	8	9	0.2432	486.1	3	2	0	2	0	2
5AZP	7	FALSE	17.0526	0.1353	36	4.9692	0.59	0.2972	24.8462	8	3.8462	999.0833	0	17.6364	22	0.6111	764.6	8	0	1	3	0	1
5AZP	8	FALSE	16.4028	0.0141	39	4.8809	0.5844	0.4204	4.6667	7	3.6667	600.6556	0	0	0	0	770	2	11	0	0	0	0
5AZP	9	FALSE	15.9685	0.079	39	4.914	0.6188	0.2692	20.5833	8	3.8333	1044.5546	0	15.8261	23	0.5897	728.3	8	0	0	3	0	1
5B2N	0	TRUE	38.1832	0.7782	40	4.6423	0.5398	0.2235	28.8889	8	4.3333	871.2864	2	32.8235	34	0.85	742.5	9	0	0	0	0	0
5BWO	0	TRUE	38.4918	0.7839	93	4.5444	0.4625	0.3702	29.4286	11	3.8571	1069.5162	0	35.2308	39	0.4194	1123.4	4	7	2	9	1	5
5BWO	1	FALSE	21.478	0.0288	53	4.7124	0.4702	0.3815	-7.8571	11	3.4286	951.4615	0	10	11	0.2075	881.5	1	6	1	3	0	3
5BWO	2	FALSE	20.0569	0.0632	55	4.8407	0.5614	0.0977	35.9091	6	4.1818	891.8038	0	16	17	0.3091	470.6	1	3	4	2	1	0
5C8C	0	TRUE	33.3713	0.1075	58	4.3478	0.4331	0.2093	36.4667	8	4.5333	585.2922	3	14.1176	17	0.2931	651.4	0	6	3	5	0	1
5C8C	1	FALSE	28.2668	0.0247	47	4.9873	0.6098	0.244	0.4167	9	3.9167	834.9047	1	9	10	0.2128	703.9	0	8	0	3	0	1
5C8C	2	TRUE	23.6718	0.8971	38	4.2477	0.4389	0.1221	63.4167	3	4.4167	288.176	0	34	35	0.9211	289.5	0	2	9	1	0	0
5C8C	3	FALSE	17.993	0.0249	45	4.442	0.5067	0.7295	32.1111	3	4.2222	929.7448	1	11.3846	13	0.2889	920	0	5	2	2	0	1
5C8C	4	FALSE	17.7389	0.0246	41	4.7627	0.5621	0.321	5.4	9	3.6667	1094.6317	-4	1	2	0.0488	941.1	0	6	2	8	0	0
5C8C	5	FALSE	17.0587	0.0403	38	4.7906	0.6188	0.0717	37.5455	4	3.7273	803.2116	1	10	11	0.2895	851.2	0	1	0	7	0	3
5C8C	6	FALSE	16.4919	0.1192	37	4.8947	0.6492	0.1623	50.75	2	4.125	713.9609	1	17	18	0.4865	666.9	1	5	2	0	0	0
5CA6	0	TRUE	41.3996	0.8998	40	4.291	0.4648	0	42.2	9	4.5333	375.6696	2	29.3548	31	0.775	227	0	2	10	1	0	0
5CWE	0	TRUE	38.7332	0.8768	125	5.0092	0.6101	0.2502	41.4348	10	3.8261	1438.3268	-2	55.9677	62	0.496	991.2	6	4	7	6	0	0
5CWE	10	FALSE	6.7555	0.0101	57	4.607	0.4206	0.2658	-2.8125	6	2.9375	1010.9599	-2	11	18	0.3158	812.8	6	0	1	7	0	2
5CWE	1	TRUE	38.1496	0.8528	117	4.9492	0.6154	0.2897	40.0476	9	3.8095	1158.1605	-2	57.9661	59	0.5043	783	6	7	5	3	0	0
5CWE	2	TRUE	29.0486	0.8597	90	4.4265	0.461	0.0826	38.9286	10	3.9643	783.2111	0	56.4179	67	0.7444	654.5	13	3	3	8	1	0
5CWE	3	TRUE	28.9665	0.8917	91	4.4335	0.4339	0.0516	42.4643	10	4.1071	876.262	0	56.697	66	0.7253	674.9	13	4	3	7	1	0
5CWE	4	FALSE	15.6309	0.0674	68	4.4591	0.4725	0.1282	21.1333	6	3.4667	1029.5914	-1	37.2195	41	0.6029	982.3	4	4	2	10	0	2
5CWE	5	FALSE	14.3998	0.0176	59	4.6857	0.5241	0.3303	-9.5625	8	3.4375	1019.447	-4	19.4286	21	0.3559	1064.8	8	4	0	3	0	1
5CWE	6	FALSE	12.1258	0.014	63	4.785	0.4828	0.2002	-9.1765	7	3.4706	1362.0367	-4	20.5217	23	0.3651	1199.8	11	2	0	4	0	0
5CWE	7	FALSE	9.9005	0.0137	36	5.0154	0.5926	0.3202	-14.5	8	3.4167	722.298	-5	2	3	0.0833	580.2	5	6	0	1	0	0
5CWE	8	FALSE	8.9638	0.0102	42	4.7852	0.5107	0.2951	-0.7273	6	3.3636	800.2604	-1	7	8	0.1905	767.2	2	2	0	5	0	2
5CWE	9	FALSE	7.6959	0.0098	36	4.253	0.3867	0.1994	-4	6	2.7692	401.1254	-2	9.6364	11	0.3056	475.5	5	0	1	6	0	1
5D1W	0	TRUE	31.451	0.9793	89	4.382	0.4841	0.0376	64.087	7	4.6087	709.9595	1	54.963	81	0.9101	416	23	0	0	0	0	0
5D1W	1	TRUE	16.6989	0.5388	45	4.4615	0.4902	0.0507	65.1429	4	4.2857	407.7933	0	33	34	0.7556	301.7	14	0	0	0	0	0
5D1W	2	FALSE	13.4782	0.0247	40	4.9392	0.6328	0.1594	-11.6	7	3.4	783.5726	0	6	7	0.175	706.1	6	4	0	0	0	0
5D1W	3	FALSE	12.3999	0.0282	40	4.9861	0.6722	0.3404	24.8333	4	3.5	956.8389	-2	20	21	0.525	722.8	6	2	0	4	0	0
5DIC	0	TRUE	34.2029	0.9158	124	4.5247	0.4521	0.2411	44.64	11	4.12	1725.7369	3	55.7174	92	0.7419	1503.7	18	6	0	1	0	0
5DIC	1	FALSE	10.3913	0.0103	41	5.0194	0.683	0.3884	-5.2857	6	3.8571	847.1573	4	23	24	0.5854	650.9	5	2	0	0	0	0
5DIC	2	FALSE	9.6118	0.1853	69	4.4937	0.4654	0.2606	44.6316	6	4.0526	1267.7386	2	34.0364	55	0.7971	1243.2	13	4	0	2	0	0
5DIC	3	FALSE	6.1477	0.0134	38	4.8294	0.6054	0.3537	10.6	7	4	866.1336	-2	6	7	0.1842	979.5	7	3	0	0	0	0
5E7X	0	TRUE	39.9438	0.962	66	4.2908	0.4789	0.0309	55.3333	12	4.5	564.1688	1	43.8276	58	0.8788	415.4	22	1	0	0	0	1
5E7X	1	FALSE	26.6845	0.203	45	4.9485	0.6887	0.1763	27.2727	8	4.6364	894.6921	2	33	34	0.7556	607.3	11	0	0	0	0	0
5EJZ	0	FALSE	38.6053	0.5308	179	4.5447	0.4255	0.1973	26.6154	19	4.0256	1546.8396	0	67.5714	126	0.7039	1203.7	33	3	0	3	0	0
5EJZ	10	FALSE	6.6552	0.0079	70	5.0602	0.5624	0.2581	14.3	5	3.4	1263.9388	0	3	4	0.0571	1238.5	0	5	13	2	0	0
5EJZ	11	FALSE	6.6503	0.008	53	4.797	0.4654	0.348	2.25	9	3.75	1322.1062	0	4	5	0.0943	1129.6	0	5	8	3	0	0
5EJZ	12	FALSE	5.8254	0.1563	40	4.5868	0.5908	0.0329	57.4167	5	4.5	558.3587	0	32	33	0.825	447.9	12	0	0	0	0	0
5EJZ	13	FALSE	5.5249	0.0087	41	4.9102	0.5901	0.3039	15.1667	5	3.3333	916.6126	-2	16	17	0.4146	773	0	0	0	8	0	4
5EJZ	14	FALSE	5.0357	0.0047	44	4.9524	0.5384	0.3329	-4.125	3	3.5	629.0046	0	17	18	0.4091	609	1	5	0	2	0	0
5EJZ	15	FALSE	4.3891	0.0274	39	4.9461	0.5243	0.1716	37.4167	4	4.4167	674.029	-1	14	15	0.3846	868.7	1	5	1	3	1	1
5EJZ	16	FALSE	3.8862	0.0058	48	4.7257	0.5627	0.6245	-1.4615	6	3.1538	1045.05	-1	11	12	0.25	1268.1	0	6	0	6	0	1
5EJZ	17	FALSE	2.739	0.0057	36	4.7384	0.5613	0.4016	-0.8333	6	3.6667	1011.3497	-1	4	5	0.1389	1055.3	0	0	0	10	0	2
5EJZ	18	FALSE	2.1551	0.0037	52	4.8902	0.4667	0.3439	-20.0833	3	3	768.0318	-1	3	6	0.1154	1048.3	4	4	0	3	0	1
5EJZ	19	FALSE	1.5255	0.0226	37	5.0002	0.6008	0.3669	35.25	4	3.9167	900.0252	0	4.6667	6	0.1622	921	0	5	4	3	0	0
5EJZ	1	FALSE	31.3731	0.2572	175	4.5864	0.4648	0.156	35.0571	17	4.3143	2277.2454	-2	51.3407	91	0.52	1594.5	15	9	7	2	0	2
5EJZ	20	FALSE	0.6891	0.0155	52	4.7292	0.5279	0.1951	29.5	4	3.9286	1142.4626	-1	3.4286	7	0.1346	901.3	2	5	2	5	0	0
5EJZ	21	FALSE	-0.9688	0.0084	45	4.9834	0.579	0.3319	17.7333	2	3.1333	1186.6603	0	21.8261	23	0.5111	1049.4	11	2	0	2	0	0
5EJZ	2	FALSE	17.1853	0.0157	71	4.8783	0.5813	0.0608	8.5263	13	4.3684	1055.0436	1	12	13	0.1831	749.1	1	5	4	9	0	0
5EJZ	3	FALSE	17.048	0.8471	93	4.6041	0.47	0.4435	57.75	5	4.1875	1143.5178	0	80.6957	92	0.9892	867.1	15	0	0	1	0	0
5EJZ	4	FALSE	16.7595	0.021	65	4.266	0.415	0.3192	8.7727	15	4.0455	607.2236	0	14.4545	22	0.3385	1149.6	3	7	2	8	1	1
5EJZ	5	FALSE	15.0307	0.0339	145	4.8212	0.5912	0.1783	28.5	12	4.0789	2709.5339	0	18.1	40	0.2759	2929.7	7	14	9	6	2	0
5EJZ	6	FALSE	14.2298	0.0547	113	4.6867	0.4623	0.2115	39.4074	7	3.8889	1606.1946	2	34.8085	47	0.4159	1182	11	3	0	13	0	0
5EJZ	7	FALSE	7.9757	0.0114	67	4.6365	0.4518	0.2407	18.9375	7	3.5	1114.495	-3	7.6	10	0.1493	860.5	5	7	3	1	0	0
5EJZ	8	FALSE	7.7509	0.006	58	4.6897	0.5515	0.6304	-22	9	3.0667	1240.8743	-4	6	7	0.1207	1099	0	6	0	6	0	3
5EJZ	9	FALSE	7.1625	0.0913	53	4.6141	0.5244	0.2518	43.5	4	3.25	732.1283	0	45.5417	48	0.9057	432.6	12	0	0	0	0	0
5EZU	0	TRUE	30.4494	0.8167	55	4.2766	0.4099	0.1559	39	5	3.7143	487.5591	1	36.6415	53	0.9636	434.9	0	1	20	0	0	0
5FVN	0	FALSE	31.0979	0.042	49	4.9255	0.5895	0.0666	20.3529	9	3.6471	890.6094	0	4	5	0.102	493.5	0	4	5	8	0	0
5FVN	1	FALSE	28.2834	0.7315	39	4.4242	0.4903	0.0351	45.8333	4	3.8333	466.1376	-1	31.8235	34	0.8718	527.5	0	0	12	0	0	0
5FVN	2	FALSE	27.5409	0.0315	41	4.9452	0.6068	0.084	20.0714	8	3.5714	728.9196	1	3	4	0.0976	401.2	0	3	5	6	0	0
5FVN	3	FALSE	24.7795	0.0193	36	4.9527	0.6258	0.1265	-7.75	9	3	850.6514	0	1	2	0.0556	768.4	1	6	0	4	1	0
5FVN	4	FALSE	24.3626	0.0269	37	5.052	0.5846	0.0638	22	7	3.6923	676.5887	1	4	5	0.1351	399.9	0	3	4	6	0	0
5FVN	5	FALSE	24.1087	0.0303	36	5.1523	0.6645	0.0897	14.5	8	3.6429	890.497	2	10.9231	13	0.3611	624.8	2	0	11	0	0	1
5GP9	0	TRUE	33.5759	0.6998	70	4.2325	0.4314	0.084	33.1111	6	4	616.1385	2	43.88	50	0.7143	670.3	17	1	0	0	0	0
5GP9	1	TRUE	30.0169	0.4417	67	4.48	0.4752	0.1241	35.8	7	3.9	773.6261	2	33.1667	36	0.5373	843.3	18	1	0	1	0	0
5GP9	2	FALSE	18.1492	0.0232	45	4.7287	0.5374	0.6859	14.125	6	4.375	843.8252	-1	10	11	0.2444	616.8	2	2	0	5	0	0
5GP9	3	TRUE	16.5621	0.0252	45	4.2383	0.3379	0.1218	21.5	5	3.8571	623.1499	0	13.8667	15	0.3333	545.9	16	1	0	3	0	0
5GP9	4	FALSE	14.1474	0.0431	36	4.5975	0.4978	0.3592	15.4286	8	3.6429	739.6452	-3	0	1	0.0278	764.6	11	1	0	2	0	0
5GP9	5	FALSE	14.0744	0.0308	39	5.3434	0.5891	0.3082	3.8333	8	3.75	1235.0061	2	1	2	0.0513	1082.4	8	4	0	0	0	0
5H1Z	0	TRUE	37.1136	0.7678	155	4.5244	0.4502	0.244	27.9	15	3.65	1446.376	-2	45.7681	69	0.4452	1417.3	12	14	1	12	1	0
5H1Z	1	FALSE	5.352	0.0065	38	4.6851	0.6112	0.1901	-3.9091	6	3.1818	704.6602	-1	8	10	0.2632	731.1	5	1	0	5	0	0
5H1Z	2	FALSE	4.0508	0.0093	45	4.8014	0.6064	0.7708	10.2222	5	3.8889	1280.8076	-2	15.2381	21	0.4667	950.7	0	2	0	7	0	0
5IJI	0	TRUE	34.0063	0.8425	45	4.5622	0.5443	0.2838	47	4	3.7	897.7956	1	25.8519	27	0.6	772.9	8	0	0	2	0	0
5JSI	0	TRUE	28.6723	0.8979	255	4.8093	0.5311	0.2613	41.9394	16	4.4848	4375.6841	1	61.5779	199	0.7804	3210.2	55	1	0	0	0	0
5JSI	1	TRUE	8.8753	0.1705	44	4.7323	0.5111	0.2913	49.5455	7	5.0909	795.4213	1	33	34	0.7727	610.5	10	1	0	0	0	0
5JSI	2	TRUE	5.0615	0.1608	38	4.4328	0.5105	0	56.1818	2	3.9091	231.2841	0	31	32	0.8421	232.3	11	0	0	0	0	0
5JSI	3	TRUE	4.8876	0.1309	41	4.3917	0.5097	0.0299	56.1818	2	3.9091	269.7609	0	26	27	0.6585	230.6	11	0	0	0	0	0
5JSI	4	FALSE	4.0887	0.0089	49	5.0113	0.6834	0.5489	15	5	2.8571	828.5514	1	7	8	0.1633	812.1	10	3	0	1	0	0
5JSI	5	TRUE	-1.1207	0.3216	36	4.572	0.4221	0.1222	68.7143	2	4.5714	723.1926	0	32	33	0.9167	619.8	11	0	0	0	0	0
5KNK	0	TRUE	34.9568	0.3418	126	5.002	0.477	0.0893	39.3571	17	4.75	2361.8032	1	25.9259	54	0.4286	1735.6	12	8	1	5	0	1
5KNK	1	FALSE	17.3374	0.0669	56	4.9374	0.6002	0.1919	36.4	8	4.2667	965.8723	0	22	23	0.4107	908.5	6	3	3	3	0	0
5KNK	2	TRUE	15.5053	0.8117	60	4.6803	0.4899	0.1197	54.9286	4	3.9286	1066.8895	-1	43.0612	49	0.8167	994	13	0	0	1	0	0
5KP2	0	FALSE	34.308	0.7203	84	4.7954	0.5712	0.271	24.1304	11	3.7826	1738.1801	4	39.6825	63	0.75	1453.6	15	3	3	0	2	0
5KP2	1	TRUE	22.0017	0.7305	46	4.2475	0.4208	0.1248	44.4706	5	3.5294	400.195	1	40	41	0.8913	339.6	1	2	4	1	4	5
5KP2	2	FALSE	15.9638	0.047	45	4.7465	0.4731	0.3438	14.4375	6	3.4375	1132.1068	3	25.8667	30	0.6667	666.4	9	3	3	0	1	0
5KP2	3	FALSE	12.8927	0.0153	38	4.744	0.6127	0.2067	17.9231	6	3.7692	617.6183	-1	3	4	0.1053	690.4	5	3	4	1	0	0
5KP2	4	FALSE	12.6909	0.0844	54	4.9479	0.6987	0.2529	35.9	5	4.2	1314.3121	2	23.3333	36	0.6667	922.3	10	0	0	0	0	0
5KP2	5	FALSE	11.8911	0.0381	45	4.6598	0.5926	0.1849	34.1333	6	4.6667	1223.0673	2	6	7	0.1556	780	2	9	3	0	0	1
5KP2	6	FALSE	11.0115	0.0381	41	4.6587	0.5777	0.3489	34.1333	6	4.6667	933.4182	2	6	7	0.1707	812.3	2	9	3	0	0	1
5KP2	7	FALSE	9.9048	0.0232	40	4.7466	0.5191	0.165	31.1818	4	4.2727	983.4203	0	9	10	0.25	756.2	5	0	3	2	0	1
5KP2	8	FALSE	9.4847	0.0237	39	4.7711	0.5312	0.1089	31.1818	4	4.2727	1037.7329	0	10	11	0.2821	569.3	4	0	3	2	0	1
5LDV	0	FALSE	31.8396	0.0227	45	4.7308	0.4399	0.0736	-17.5789	13	4	974.1899	3	0	0	0	664.3	0	2	6	8	0	3
5LDV	1	TRUE	28.3557	0.5907	38	4.8909	0.6825	0.2281	36	6	4	881.1564	2	23.1875	32	0.8421	794.8	0	0	12	0	0	0
5LDV	2	FALSE	28.3557	0.0254	40	4.865	0.5883	0.338	16.9333	10	3.6	936.8615	3	2	4	0.1	864.7	0	0	6	8	1	0
5LDV	3	FALSE	25.8402	0.0145	37	5.1669	0.6392	0.1431	-2.9286	10	3.4286	1019.6189	0	0	0	0	472.7	0	1	9	3	0	1
5LGD	0	FALSE	35.6816	0.0347	63	4.8016	0.4799	0.1858	9.6	10	3.85	942.2404	4	12.4286	14	0.2222	1105.7	0	3	6	8	0	3
5LGD	1	FALSE	25.0891	0.0349	44	4.5468	0.5814	0.134	3.7333	12	4.1333	900.0312	1	7.7778	9	0.2045	961.1	1	8	1	2	0	3
5LGD	2	FALSE	23.6795	0.1951	39	4.8791	0.6273	0.3033	7.7	4	3.6	751.1143	2	27	28	0.7179	630.7	6	2	0	1	0	0
5LGD	3	TRUE	23.3602	0.093	36	4.1935	0.3711	0.2432	26.8	8	3.6667	468.294	1	17.3684	19	0.5278	444.5	0	4	8	3	0	0
5LGD	4	FALSE	17.4484	0.0292	38	4.4286	0.4931	0.0826	26.6667	5	3.5833	619.7919	0	13.1579	19	0.5	860.3	3	4	0	4	0	1
5LGD	5	FALSE	14.1974	0.0827	41	4.7179	0.5411	0.3213	48.5714	5	4.3571	820.4511	0	3	4	0.0976	824.4	1	5	4	3	0	1
5LJG	0	TRUE	33.1864	0.9125	55	4.3134	0.4245	0.098	53.9	5	4.05	548.1846	1	35.15	40	0.7273	562.2	5	2	8	5	0	0
5M0P	0	TRUE	29.4234	0.8552	152	4.3821	0.4597	0.1636	39.9722	10	3.9722	1446.6277	1	64.928	125	0.8224	870.9	13	8	8	5	0	2
5NCC	0	FALSE	39.8369	0.1258	108	4.3595	0.4389	0.1366	18.3333	23	4.2778	1717.2958	2	18	35	0.3241	1100.6	9	12	5	6	1	3
5NCC	1	TRUE	21.3493	0.5107	38	4.3114	0.4408	0.2026	35.3333	7	3.8333	254.8307	0	30	31	0.8158	218	3	3	1	3	0	2
5NCC	2	FALSE	9.2134	0.021	36	4.6895	0.5173	0.1061	32.8182	3	3.6364	547.5624	1	10	11	0.3056	581.6	2	2	0	7	0	0
5NU2	0	TRUE	33.3721	0.7569	52	4.2915	0.4306	0.0657	45.0526	4	3.6842	471.3665	0	44.7391	46	0.8846	348.9	0	1	17	1	0	0
5O0T	0	TRUE	29.2468	0.6629	71	4.5502	0.4713	0.234	40.6111	4	3.4444	1072.1742	-1	44.1724	58	0.8169	855.3	11	2	0	0	0	5
5O0T	1	FALSE	27.2884	0.0901	67	4.3834	0.4116	0.1794	28.7895	9	4.1053	976.9026	-1	11.7895	19	0.2836	916.6	15	0	0	4	0	0
5O0T	2	FALSE	25.3026	0.1336	67	4.4522	0.4103	0.2983	27.25	3	3.625	1005.9789	-3	34.4091	44	0.6567	1161.8	13	2	0	0	0	1
5O0T	3	FALSE	18.8051	0.2796	46	4.8653	0.5206	0.205	46.8333	4	3.9167	1139.8784	2	30.3125	32	0.6957	632.7	9	0	0	1	0	2
5U0L	0	FALSE	38.1827	0.8121	139	4.6277	0.5077	0.1942	32.1613	15	3.8387	2076.0706	-1	43.2973	74	0.5324	1478.3	14	8	4	5	0	0
5U0L	1	FALSE	30.5805	0.6839	103	4.7172	0.5319	0.2459	24.913	14	3.8696	1721.5835	0	42.6441	59	0.5728	1139	10	4	4	5	0	0
5U0L	2	FALSE	20.1501	0.2638	105	4.6113	0.5464	0.5496	41.5294	6	3.6471	1456.1577	0	32.25	56	0.5333	1067	9	7	0	1	0	0
5U0L	3	FALSE	16.0777	0.0157	50	4.9794	0.5018	0.2253	2.1875	11	4.125	831.8047	-1	9	10	0.2	812.8	2	5	1	8	0	0
5U0L	4	FALSE	14.9322	0.011	62	4.9445	0.5652	0.1451	-8.5556	10	4	1334.6678	-3	8.6	10	0.1613	916.6	8	4	6	0	0	0
5U0L	5	FALSE	14.615	0.0138	43	4.9624	0.4863	0.1201	-4.2667	11	4.0667	779.6962	-1	8	9	0.2093	805.9	2	5	1	7	0	0
5U0L	6	FALSE	11.6183	0.0229	38	4.4304	0.5131	0.1413	20.6364	5	3.4545	383.5592	0	23	24	0.6316	380.6	4	1	1	5	0	0
5U0L	7	FALSE	10.6541	0.0265	37	5.0026	0.7214	0.1479	3	5	3.3333	793.8502	-3	29	30	0.8108	556.8	9	0	0	0	0	0
5U0L	8	FALSE	8.6574	0.0069	47	4.7988	0.5503	0.2131	-6.7857	7	3.9286	1014.6555	-1	4.5714	7	0.1489	660.4	7	4	3	0	0	0
5UC9	0	FALSE	39.9577	0.2168	68	4.7337	0.5369	0.4073	5.8	11	3.5333	1116.6313	1	25	26	0.3824	823	15	0	0	0	0	0
5UC9	1	TRUE	32.5099	0.5919	58	4.3353	0.4305	0.1513	30.3158	7	3.7368	657.4277	-1	32.8235	34	0.5862	588.6	17	0	0	0	0	2
5UC9	2	FALSE	16.5879	0.0748	54	4.8606	0.6073	0.3334	42.9231	6	4.3846	1796.2926	1	8	12	0.2222	889	6	1	0	5	0	1
5UXY	0	TRUE	38.3556	0.7682	70	4.4067	0.4783	0.0978	27.9444	8	3.3889	537.7628	1	56.931	58	0.8286	515	3	2	7	6	0	0
5UXY	1	FALSE	21.468	0.0331	58	4.6196	0.4443	0.1618	6	8	2.8	1195.4196	0	6	7	0.1207	818.7	3	0	7	5	0	0
5V7P	0	TRUE	33.9405	0.8795	54	4.747	0.4807	0.1744	48.1875	6	4.3125	1024.4177	-1	47.7959	49	0.9074	760.2	13	3	0	0	0	0
5V7P	1	FALSE	28.0301	0.0764	47	4.5206	0.457	0.251	25.4167	8	4.1667	476.6147	-1	13.5	16	0.3404	682	0	7	0	2	0	3
5V7P	2	FALSE	26.624	0.9179	44	4.7435	0.5464	0.0748	70.6364	7	5.7273	826.4827	0	36.8571	42	0.9545	664.7	8	1	0	1	0	1
5V7P	3	TRUE	20.3802	0.1409	41	4.376	0.413	0.1976	42.6	3	3.8	765.4127	1	29.8065	31	0.7561	646.6	7	2	0	1	0	0
5V7P	4	FALSE	19.2911	0.097	37	4.8613	0.6046	0.1909	40.6	6	4.1	742.9922	1	9	10	0.2703	597.9	2	2	3	1	0	2
5V7P	5	FALSE	18.2566	0.0137	41	4.9545	0.6809	0.2134	9.1	3	2.8	1070.1897	-1	23.4615	26	0.6341	772.8	8	2	0	0	0	0
5VRH	0	TRUE	37.983	0.8949	227	4.6844	0.4656	0.2391	41.5143	19	4.3143	2990.6196	0	88.339	177	0.7797	1963.3	10	6	5	8	0	6
5VRH	1	FALSE	12.7982	0.0353	91	4.7618	0.5782	0.1119	29.1905	12	4.5714	1465.5095	-2	19.6522	23	0.2527	1025.5	10	2	0	5	0	4
5VRH	2	FALSE	-0.018	0.0794	44	4.9534	0.7036	0.1056	48.4545	3	4.1818	999.1723	0	37.6923	39	0.8864	717.7	11	0	0	0	0	0
5VRH	3	FALSE	-1.2073	0.3766	38	5.0513	0.6827	0.1445	83.4167	0	4.4167	785.065	0	37	38	1	459.1	9	1	0	0	0	2
5VRH	4	TRUE	-2.269	0.0811	37	4.795	0.5578	0.3272	50.5385	4	4.5385	976.5444	2	27.4375	32	0.8649	712.2	12	1	0	0	0	0
5W39	0	TRUE	35.3925	0.8304	60	4.8331	0.5196	0.1991	34	9	4.0556	1284.9937	0	42.566	53	0.8833	1143.3	3	5	4	6	0	0
5W39	1	FALSE	32.8162	0.0472	58	4.4694	0.4633	0.1539	16.3333	6	4.0833	562.7936	2	24.8462	26	0.4483	917.3	0	1	11	0	0	0
5W7D	0	TRUE	39.5875	0.7736	114	4.911	0.5301	0.0833	28.5	16	4.3438	1972.2906	2	67.8228	79	0.693	1236.7	10	5	0	13	1	3
5W7D	1	TRUE	33.609	0.8444	112	4.8161	0.5304	0.2528	46.5185	11	4.5926	1893.5663	3	67.8621	87	0.7768	1189.2	21	4	0	1	0	1
5W7D	2	FALSE	14.9683	0.0124	56	4.9618	0.6455	0.2049	6.3125	10	3.5	1351.1622	1	4	5	0.0893	957.9	1	5	0	7	1	1
5W7D	3	FALSE	10.688	0.0461	37	4.9858	0.6047	0.1877	40	6	3.9091	759.2846	3	20	21	0.5676	645.2	4	2	0	3	0	2
5W7D	4	FALSE	10.3976	0.0063	43	4.6424	0.5287	0.4205	-10.1	7	4.2	783.2539	0	10	11	0.2558	808	7	3	0	0	0	0
5XDO	0	TRUE	32.6092	0.8196	322	4.7576	0.4591	0.1401	32.9	19	4.2333	5464.229	2	83.5983	239	0.7422	3279.8	0	1	43	8	0	0
5XDO	1	FALSE	14.0694	0.0339	64	4.9012	0.5511	0.1732	12.0909	18	3.9545	1329.2874	6	4.75	8	0.125	1078.4	2	0	13	7	0	0
5XDO	2	TRUE	3.8474	0.0149	59	4.71	0.5508	0.3024	15.2143	10	4.0714	1372.412	3	24.0667	30	0.5085	833.8	0	1	8	5	0	0
5XDO	3	FALSE	3.4407	0.0153	48	4.6715	0.509	0.0748	24.0769	6	3.9231	900.5135	4	25	26	0.5417	815.7	2	0	10	1	0	0
5XDO	4	FALSE	-6.2741	0.0768	37	4.7694	0.6484	0.0923	50.9091	3	3.5455	1007.2622	0	24.1875	32	0.8649	708.3	0	0	10	1	0	0
5XNA	0	TRUE	42.6964	0.8206	112	4.8037	0.4984	0.2993	33	14	4.1613	1320.3175	1	55.5938	64	0.5714	1101	4	4	20	1	0	1
5XNA	1	FALSE	36.8658	0.7897	100	4.5709	0.4682	0.2706	33.6207	13	4.069	976.83	-1	55.0704	71	0.71	853.6	6	2	20	0	0	1
5YHJ	0	TRUE	30.2482	0.8794	198	4.5081	0.4281	0.2647	44.9091	11	4.0455	2545.1101	1	73.4054	148	0.7475	1832.3	20	11	5	6	0	2
5YHJ	1	FALSE	10.2371	0.0307	80	4.553	0.4901	0.2018	18.4118	10	3.9412	1470.3669	0	21.6667	30	0.375	1107.8	6	1	0	9	0	1
5YHJ	2	FALSE	6.5728	0.0177	45	4.2408	0.4574	0.4648	21.8667	7	3.6667	542.3028	-1	0	0	0	712.1	4	4	2	5	0	0
5YHJ	3	FALSE	1.603	0.0366	52	4.6995	0.6641	0.8086	10.0455	13	3.9091	1925.7754	-3	4.8571	7	0.1346	1380.7	7	4	4	6	0	1
5YHJ	4	FALSE	-0.3284	0.0104	36	4.862	0.5944	0.4147	19.3333	4	4.1667	875.7898	0	4	5	0.1389	925.1	5	3	0	4	0	0
5YS3	0	FALSE	30.8065	0.0252	48	4.976	0.6354	0.2896	-13.6667	8	3.3333	1056.361	0	6	7	0.1458	1003.3	3	6	0	3	0	0
5YS3	1	FALSE	18.0982	0.051	36	4.5414	0.5359	0.4646	35.7273	5	3.9091	675.1981	1	5	6	0.1667	716.6	3	8	0	0	0	0
6AQ3	0	TRUE	30.6179	0.8381	38	4.2765	0.4197	0.0827	57.0769	2	3.6154	314.4124	0	36.8947	38	1	202.3	12	0	0	0	0	1
6AQ3	1	FALSE	25.5116	0.1089	39	4.4649	0.5564	0.1516	38.0667	7	4.0667	643.802	1	5.5556	9	0.2308	807.6	9	2	0	3	0	0
6AQ3	2	TRUE	25.2625	0.3811	41	4.183	0.365	0.225	45.6	4	3.4	471.9714	1	27.6098	41	1	341.4	18	0	0	0	0	2
6BBA	0	FALSE	32.3957	0.8341	78	4.6929	0.5361	0.1827	51.0769	5	4.4615	1117.5807	1	31.5882	34	0.4359	871.4	6	7	2	0	0	0
6BBA	10	TRUE	18.3998	0.3692	51	4.4012	0.4736	0.2665	51.2857	4	4.2857	722.6369	0	22.3077	26	0.5098	607.6	6	1	3	1	0	0
6BBA	11	FALSE	17.9547	0.5957	39	4.764	0.5338	0.1273	72	4	5.5	397.6912	1	20	21	0.5385	535.5	5	3	2	0	0	0
6BBA	12	TRUE	17.5149	0.3901	48	4.5788	0.4632	0.1697	53.5	3	4.0833	788.7715	-1	22.6667	24	0.5	447.6	6	0	3	0	0	0
6BBA	13	FALSE	16.6245	0.3776	42	4.4232	0.4701	0.3078	42.5455	4	3.5455	644.8446	1	25.4074	27	0.6429	749.1	4	5	0	2	0	0
6BBA	14	FALSE	14.1267	0.0467	45	4.7793	0.5275	0.2786	35.2143	5	3.7143	972.4374	-1	12	14	0.3111	967.6	0	11	1	1	1	0
6BBA	15	FALSE	13.1141	0.0119	40	4.8238	0.6008	0.316	-9.625	4	3.75	865.412	-2	17	18	0.45	565.7	3	2	1	1	0	0
6BBA	16	FALSE	12.7575	0.1113	42	4.5269	0.5211	0.2956	43.8462	6	4.3846	1345.5275	-1	13	14	0.3333	769.2	6	4	0	2	1	0
6BBA	17	FALSE	12.5645	0.1166	44	4.8182	0.5352	0.2461	45	4	3.8889	978.5547	0	16.8421	19	0.4318	769.4	4	6	1	0	0	0
6BBA	18	FALSE	12.0227	0.0388	37	4.9552	0.6508	0.0891	16.8462	8	4.3077	996.669	4	13.4737	19	0.5135	1061.8	7	0	1	5	0	0
6BBA	19	FALSE	11.8959	0.0435	39	5.0531	0.6329	0.2452	30.9167	7	4.75	1022.9442	5	3.2	5	0.1282	696.2	7	1	1	3	0	0
6BBA	1	FALSE	24.5975	0.8161	63	4.6208	0.5263	0.1826	56.1818	4	4.5455	978.9857	1	29.6364	33	0.5238	706.2	5	5	2	0	0	0
6BBA	20	FALSE	10.4553	0.0364	38	4.766	0.5695	0.0876	22.7857	8	4.4286	1027.4978	4	4.5714	7	0.1842	719.5	9	1	1	3	0	0
6BBA	21	FALSE	10.2618	0.0318	37	4.971	0.6634	0.1674	22.8333	7	4.4167	993.3116	5	9.6471	17	0.4595	645.4	7	1	1	3	0	0
6BBA	22	FALSE	10.2162	0.0165	37	4.8162	0.5592	0.291	23.8	4	3.3	789.1476	-1	8	9	0.2432	794.1	0	7	1	2	0	0
6BBA	2	FALSE	23.4372	0.6857	60	4.7634	0.4963	0.2338	56.1818	4	4.5455	1127.3035	1	26.2857	28	0.4667	698.6	6	5	2	0	0	0
6BBA	3	TRUE	20.454	0.3845	56	4.5386	0.4962	0.2401	44.8	4	4.2	840.7674	0	24.7857	28	0.5	631.2	7	1	3	1	0	0
6BBA	4	FALSE	20.0121	0.0312	83	4.7435	0.5701	0.5303	-0.3889	10	4.0556	1976.3955	-2	7.7778	18	0.2169	1314.2	3	2	4	7	0	0
6BBA	5	TRUE	19.6474	0.1787	57	4.4988	0.5076	0.1004	47.6154	4	4.2308	923.527	0	18.8	20	0.3509	524.7	6	0	3	1	0	0
6BBA	6	FALSE	19.5929	0.2703	56	4.6787	0.5375	0.1236	50.3846	3	4.0769	874.4254	0	21.3043	23	0.4107	923.4	6	1	2	1	0	0
6BBA	7	TRUE	19.5165	0.1281	57	4.4941	0.5037	0.1135	41.4667	4	4.0667	893.543	0	19.3333	21	0.3684	573	8	0	3	1	0	0
6BBA	8	TRUE	18.8696	0.3173	49	4.4775	0.4548	0.2248	41.4667	4	4.0667	729.2759	0	24.6429	28	0.5714	562.2	8	0	3	1	0	0
6BBA	9	FALSE	18.6472	0.3919	47	4.6202	0.503	0.221	56.1818	4	4.5455	558.4605	1	21	22	0.4681	728	6	5	2	0	0	0
6BMS	0	TRUE	32.9264	0.9498	71	4.3943	0.4067	0.1669	51.6	8	4.2	990.987	1	48.2319	69	0.9718	638.1	19	0	0	1	0	0
6BMS	1	FALSE	20.4523	0.8336	45	4.4278	0.491	0.168	58.5	4	4.8	581.9929	1	43.3333	45	1	474.5	8	0	0	2	0	0
6BMS	2	FALSE	19.2647	0.1093	46	4.5748	0.5312	0.6352	31.9091	6	3.9091	925.1717	1	26.8	30	0.6522	838.1	10	1	0	0	0	0
6BMS	3	FALSE	13.1054	0.0326	42	4.5067	0.51	0.5461	35.1667	3	4.0833	753.6707	-1	14	16	0.381	916.8	3	5	1	2	0	1
6BPL	0	FALSE	40.6292	0.0462	179	4.8466	0.451	0.5495	15.561	27	3.7805	3802.677	2	10.5714	28	0.1564	2584.7	17	7	0	17	0	0
6BPL	10	FALSE	8.0158	0.0098	38	5.0043	0.5209	0.3989	15.5833	10	4.9167	1221.559	3	3	4	0.1053	887.8	7	1	0	3	1	0
6BPL	11	FALSE	7.9663	0.0078	39	4.711	0.4529	0.5241	6.6471	11	3.4706	1055.4967	0	0	0	0	1083.1	6	1	0	10	0	0
6BPL	12	FALSE	7.8766	0.0126	43	4.8559	0.4984	0.5508	24.5	7	3.7857	924.106	0	5	6	0.1395	746	2	2	1	10	0	0
6BPL	13	FALSE	7.3472	0.0055	47	4.7518	0.5695	0.5891	-0.3636	7	3.9091	782.7055	-3	8	9	0.1915	900.5	4	0	1	6	0	0
6BPL	14	FALSE	6.3223	0.0135	52	4.4894	0.4962	0.6292	21.8571	6	4.0714	1008.7546	-2	20.9091	22	0.4231	812.7	11	3	0	0	0	0
6BPL	15	FALSE	5.9122	0.007	53	4.7774	0.5897	0.2669	12.6923	5	3.8462	788.2646	0	9	10	0.1887	897.9	5	2	0	6	0	0
6BPL	16	FALSE	3.5998	0.0071	39	4.9527	0.5673	0.3531	12.4167	6	3.5	1003.4778	0	5	6	0.1538	726.2	3	4	0	5	0	0
6BPL	17	FALSE	3.5773	0.0137	51	4.9264	0.6018	0.3231	27.3636	5	4.2727	1233.6707	4	8.7273	11	0.2157	1090.8	10	1	0	0	0	0
6BPL	18	FALSE	1.5612	0.0079	39	4.7278	0.5399	0.2294	13	8	3.875	1263.2595	-1	3	4	0.1026	730.9	10	3	0	3	0	0
6BPL	19	FALSE	0.1559	0.4119	51	4.8294	0.6497	0.2535	63.8462	2	4.0769	1067.8384	0	36.4167	48	0.9412	784.6	13	0	0	0	0	0
6BPL	1	FALSE	34.3918	0.3793	179	4.49	0.4325	0.2591	19.5	15	3.6765	2929.3093	7	54.023	87	0.486	2182.2	32	2	0	0	0	0
6BPL	2	FALSE	19.5049	0.03	108	4.6465	0.4706	0.6066	28.6087	12	4.2609	1646.2906	-3	23.1765	34	0.3148	1659.1	8	2	2	11	0	0
6BPL	3	FALSE	17.8844	0.2105	91	4.3315	0.4187	0.2564	26.2	7	3.6667	1061.5857	3	48.2545	55	0.6044	1090.6	15	0	0	0	0	0
6BPL	4	FALSE	16.5927	0.0168	70	4.8033	0.5784	0.2663	18.4444	10	3.6111	1125.2318	-1	24.7692	26	0.3714	639.6	18	0	0	0	0	0
6BPL	5	FALSE	15.1227	0.4709	62	4.3501	0.457	0.1067	50.2353	10	4.6471	688.0187	1	42.9643	56	0.9032	685.5	17	0	0	0	0	0
6BPL	6	TRUE	13.0781	0.8343	95	4.5413	0.4439	0.2839	57.8421	5	4.1053	1661.5216	0	55	84	0.8842	1085.2	27	0	0	0	0	0
6BPL	7	FALSE	11.1214	0.2766	49	4.3415	0.4545	0.1351	53.0667	8	4.6667	561.426	1	35.619	42	0.8571	642.8	15	0	0	0	0	0
6BPL	8	FALSE	9.7247	0.0094	40	5.1305	0.6072	0.5347	13.2308	9	3.5385	907.856	1	14	15	0.375	767	2	5	1	6	0	0
6BPL	9	TRUE	8.9692	0.7792	70	4.7261	0.5244	0.2386	66.1111	3	4.3333	999.239	0	47.2759	58	0.8286	673.6	18	0	0	0	0	0
6C93	0	TRUE	34.2929	0.8927	45	4.3711	0.4249	0.059	45.5625	7	4.625	513.0167	2	35.8947	38	0.8444	476.1	6	1	2	6	0	1
6C93	1	FALSE	30.6125	0.2987	50	4.6436	0.5151	0.4121	27.2143	5	3.6429	1032.0616	0	30	31	0.62	879.2	6	2	0	2	0	4
6CQ9	0	FALSE	34.1965	0.0555	172	4.9871	0.5459	0.3402	7.6207	18	3.6207	3357.1375	2	24.1143	35	0.2035	2160.9	10	13	0	17	0	0
6CQ9	1	TRUE	18.8422	0.6203	94	4.7562	0.4574	0.2213	38.1579	8	3.8947	1871.1165	3	50.4706	68	0.7234	1648.5	19	0	0	0	0	0
6CQ9	2	TRUE	14.5714	0.6602	77	4.7099	0.5516	0.129	47.75	8	4.1	1442.3511	2	45.3333	66	0.8571	1141.3	19	0	0	1	0	0
6CQ9	3	FALSE	11.6121	0.8847	55	4.6933	0.5143	0.1616	68.6923	5	4.9231	880.504	0	46.5385	52	0.9455	802.4	13	0	0	0	0	0
6CQ9	4	FALSE	11.4441	0.866	50	4.6881	0.5356	0.1377	67.7273	5	5.0909	876.035	0	45.617	47	0.94	650.3	11	0	0	0	0	0
6CQ9	5	FALSE	8.1931	0.6483	52	4.6399	0.5445	0.1232	60.2857	6	4.8571	1051.1802	1	39.6	50	0.9615	835.4	13	1	0	0	0	0
6CQ9	6	FALSE	8.1578	0.0149	45	4.4949	0.534	0.5316	25.1	5	3.8	492.516	-2	14	15	0.3333	750.3	8	1	0	1	0	0
6CQ9	7	FALSE	8.0472	0.2739	49	4.6685	0.5187	0.2887	39.9167	4	3.6667	990.5823	1	40.6222	45	0.9184	761.9	12	0	0	0	0	0
6DY1	0	FALSE	32.7727	0.9119	106	4.7581	0.4777	0.4516	54.2778	7	4.6667	1597.2589	1	71.0244	82	0.7736	1150.2	13	3	0	0	0	2
6DY1	1	TRUE	17.7666	0.4934	66	4.2347	0.4721	0.1542	54.7647	7	4.7059	474.4515	0	45.5873	63	0.9545	302.9	5	2	3	6	0	1
6DY1	2	FALSE	15.9694	0.0297	55	5.0274	0.5722	0.3881	0.1176	10	4.1176	1121.2975	2	10.8333	12	0.2182	998.6	2	5	2	8	0	0
6DY1	3	FALSE	9.8209	0.0253	48	4.7966	0.6033	0.0945	20.9333	7	3.8667	925.437	0	7.2	10	0.2083	658.5	9	2	1	2	1	0
6DY1	4	FALSE	9.5089	0.0105	46	4.7727	0.6137	0.4032	-15.2	7	3.8	882.6901	0	1	2	0.0435	786.3	1	6	0	3	0	0
6DY1	5	FALSE	5.4526	0.006	37	5.0761	0.6923	0.5357	6.5	2	3.6667	738.0201	-1	12	13	0.3514	534.5	6	0	0	0	0	0
6EIG	0	FALSE	34.7811	0.7476	63	4.4749	0.5033	0.1758	26	9	3.4737	1049.4093	0	48.5484	62	0.9841	649.3	19	0	0	0	0	0
6EIG	1	TRUE	21.6541	0.1332	41	4.6029	0.524	0.2295	24.9167	7	4.0833	872.4227	1	32	33	0.8049	794.1	7	3	0	2	0	0
6EIG	2	TRUE	19.1002	0.2893	41	4.565	0.5753	0.1814	42	6	4.3077	782.1173	1	32.8205	39	0.9512	720.6	10	0	0	3	0	0
6EYU	0	TRUE	25.721	0.9423	87	4.8177	0.4337	0.2475	74.8182	2	4.6364	1758.8981	0	71.5172	87	1	1186.8	17	0	0	6	0	3
6EYU	1	TRUE	20.4309	0.2659	76	4.8535	0.55	0.3104	40.85	7	3.9	1536.6628	2	35.4043	47	0.6184	1039.2	18	3	0	0	0	0
6EYU	2	TRUE	17.8408	0.1518	70	4.6205	0.4913	0.3294	43.5	2	3.75	1408.1248	-1	46.4906	53	0.7571	865.9	14	1	0	0	0	1
6EYU	3	TRUE	15.3879	0.2634	40	4.2614	0.4251	0.2057	44.5833	7	4.75	328.0499	-1	27	28	0.7	200.3	12	0	0	0	0	0
6EYU	4	TRUE	15.0495	0.1647	68	4.644	0.5092	0.3836	49.6316	2	3.8421	1486.9482	-1	41.5769	52	0.7647	1136.7	17	1	0	0	0	1
6EYU	5	TRUE	13.5982	0.1509	60	4.4297	0.4819	0.223	52.8824	1	3.8235	887.9948	0	38.8837	43	0.7167	872.3	15	1	0	0	0	1
6EYU	6	TRUE	12.4063	0.1663	49	4.7401	0.5326	0.1912	38.6429	6	3.7857	1014.7735	1	34.5778	45	0.9184	740.1	15	0	0	0	0	0
6EYU	7	TRUE	10.0232	0.0951	40	4.6556	0.4805	0.2562	44.6364	3	3.6364	622.7969	1	33	34	0.85	612.1	12	0	0	0	0	0
6EYU	8	TRUE	4.0548	0.0818	39	4.675	0.5025	0.2491	49	1	3.75	1193.7532	0	30.6667	33	0.8462	654.7	0	0	0	4	0	6
6F6M	0	TRUE	33.0684	0.8523	59	4.1495	0.4181	0.2221	40	9	3.7368	503.4843	0	26.6667	36	0.6102	318.1	19	0	0	0	0	0
6F6M	1	TRUE	32.31	0.9108	57	4.1624	0.4169	0.1837	51.2941	8	4.2353	452.8172	0	26.4118	34	0.5965	286.1	17	0	0	0	0	0
6F6M	2	FALSE	30.3143	0.0493	66	4.4823	0.4791	0.1865	10	10	4	1059.8945	-2	10.7778	18	0.2727	926.7	11	5	0	1	0	0
6F6M	3	FALSE	29.5028	0.0399	69	4.5185	0.4605	0.1662	10	10	4	1278.4924	-2	6.5714	14	0.2029	930.3	11	5	0	1	0	0
6F6M	4	FALSE	10.2758	0.0863	36	4.683	0.6615	0.1796	37.8182	5	4.3636	1188.4681	0	14.3636	22	0.6111	690.6	9	0	0	2	0	0
6GEI	0	FALSE	30.8865	0.0872	44	4.5703	0.5814	0.3118	13.1333	9	3.6	919.6425	-1	16.5217	23	0.5227	761.9	0	4	7	4	0	0
6GEI	1	TRUE	26.841	0.8806	37	4.2951	0.433	0.0183	57.5	4	3.8333	416.6437	1	29.5676	37	1	227	5	0	9	1	0	0
6GEI	2	FALSE	20.8438	0.0177	38	4.9125	0.5323	0.1017	14.5	6	4	1011.9276	0	2	3	0.0789	753.3	3	2	0	5	0	0
1EH5	0	FALSE	33.1903	0.8841	90	3.6325	0.4229	0.1426	50.381	7	4.0476	579.6097	-1	49.5263	76	0.8444	544.7	8	2	7	4	0	0
1EH5	1	FALSE	29.7417	0.0758	75	4.0454	0.5787	0.1421	25.0588	10	4.2941	599.5703	1	14.5	16	0.2133	973.1	0	1	2	12	0	2
1EH5	2	FALSE	26.2978	0.0283	84	3.821	0.4789	0.1125	16.85	8	3.7	538.7684	-2	8.3077	13	0.1548	591.8	5	5	3	6	0	1
1EH5	3	TRUE	21.1723	0.7793	57	4.0362	0.5789	0.228	54.5	3	4	498.2252	0	47.04	50	0.8772	416.9	2	1	0	4	1	2
1EH5	4	TRUE	20.355	0.3559	49	3.8824	0.4504	0.0452	55.2667	7	4.9333	326.9617	-1	25.8519	27	0.551	473	1	2	0	8	2	2
1EH5	5	FALSE	19.9924	0.2197	61	3.8594	0.4687	0.5614	52.1667	4	4.8333	506.8095	0	28.4667	30	0.4918	927.7	0	2	0	10	0	0
1EH5	6	FALSE	18.6617	0.0684	55	3.7109	0.5138	0.0869	36.8	5	4.1	479.1973	1	24.3846	26	0.4727	421.8	0	2	4	0	0	4
1EH5	7	FALSE	12.133	0.0076	45	3.7073	0.6054	0.2959	-4.8889	5	3.6667	451.664	1	6	7	0.1556	556.3	2	0	0	7	0	0
1EH5	8	FALSE	10.5852	0.1323	39	3.4516	0.3953	0.1221	57.8182	3	4.9091	181.3396	2	6	7	0.1795	260.8	4	1	2	4	0	0
1EK4	0	TRUE	49.2523	0.7512	306	3.6332	0.4737	0.1492	27.5918	28	4.0408	1413.649	-4	64.2556	180	0.5882	897.3	19	10	4	10	2	4
1EK4	10	FALSE	4.2638	0.0067	45	4.0041	0.6164	0.2299	1.7778	6	3.4444	631.6539	-1	24.2143	28	0.6222	463.7	7	2	0	0	0	0
1EK4	11	FALSE	2.0533	0.006	36	3.771	0.5943	0.1238	4.3333	4	3.8333	376.1168	-1	20.6364	22	0.6111	363.4	6	0	0	0	0	0
1EK4	12	FALSE	1.7237	0.008	38	4.389	0.7302	0.2788	9.25	5	3.125	706.4354	0	25.5714	28	0.7368	600.3	0	1	2	2	0	3
1EK4	13	FALSE	1.1322	0.0107	45	3.8185	0.4935	0.3016	23.4545	5	3.3636	528.1935	0	6	7	0.1556	755.4	2	8	1	0	0	0
1EK4	14	FALSE	0.7677	0.0201	44	4.4921	0.6636	0.1052	34.5556	4	4.7778	871.3095	1	6	7	0.1591	494	6	2	1	0	0	0
1EK4	1	FALSE	36.4938	0.2649	188	3.6497	0.4566	0.1583	19.6765	22	3.9118	902.9575	0	52.8421	95	0.5053	737	10	9	5	7	2	1
1EK4	2	TRUE	18.5448	0.6059	104	3.7271	0.5171	0.1196	40.9412	8	4.2353	337.7416	-2	65.2329	73	0.7019	180.5	8	1	1	3	0	4
1EK4	3	FALSE	8.5537	0.0057	54	3.658	0.5311	0.1637	-10.4667	11	2.8	487.6505	0	7.4545	11	0.2037	549.7	3	6	1	2	2	1
1EK4	4	FALSE	8.355	0.0048	61	4.0409	0.5845	0.2334	-14.1818	9	3	446.2658	1	1.3333	3	0.0492	361.3	2	5	0	2	2	0
1EK4	5	FALSE	7.3951	0.05	59	3.7003	0.5092	0.167	37.9231	7	4.6154	448.6134	3	32.4865	37	0.6271	602	5	3	0	5	0	0
1EK4	6	FALSE	6.7141	0.0336	56	3.8505	0.5154	0.225	33	6	4.3333	620.1093	3	32.1765	34	0.6071	563.7	5	3	0	4	0	0
1EK4	7	FALSE	5.6462	0.008	68	3.2409	0.4094	0.076	12	7	2.8182	235.8131	0	17	22	0.3235	91.9	3	2	8	7	0	0
1EK4	8	FALSE	4.787	0.0222	40	4.0458	0.5017	0.1508	34.1667	7	4.4167	465.7793	-1	5	6	0.15	463.1	6	1	4	1	0	0
1EK4	9	FALSE	4.5082	0.0222	38	3.9646	0.4847	0.1684	34.1667	7	4.4167	410.2033	-1	5	6	0.1579	465.3	6	1	4	1	0	0
1PZX	0	TRUE	37.038	0.841	150	3.7122	0.4842	0.1159	35.1111	11	3.4444	705.8413	-2	65.7917	96	0.64	511.9	8	5	11	3	0	0
1PZX	1	FALSE	20.4321	0.0455	83	3.9204	0.5205	0.2153	12.4	11	3.05	627.6442	-1	20.1333	30	0.3614	390.8	4	5	5	6	0	0
1PZX	2	FALSE	14.8906	0.0613	96	3.7783	0.5117	0.2108	40.2105	5	3.6842	723.8348	0	25.4286	35	0.3646	675.5	7	3	5	3	0	1
1PZX	3	FALSE	12.1867	0.0223	45	3.5851	0.4231	0.132	-2.2308	10	4.1538	294.1942	1	9.4545	11	0.2444	456.8	3	3	5	2	0	0
1PZX	4	FALSE	10.7386	0.0081	66	4.1923	0.5396	0.3206	1.5833	5	3.4167	751.1498	0	13.0667	15	0.2273	733.3	4	6	2	0	0	0
1PZX	5	FALSE	8.8507	0.0122	44	3.7525	0.4499	0.3018	11.5	6	3.8	326.7796	0	7	8	0.1818	508.3	5	2	2	1	0	0
1PZX	6	FALSE	1.3042	0.0052	39	4.6033	0.7122	0.386	6.6364	1	2.7273	815.1371	-1	10	11	0.2821	650.9	4	3	3	1	0	0
1TED	0	TRUE	34.9801	0.4311	308	3.6056	0.4569	0.1794	28	33	4.3115	1587.3368	6	52.8315	178	0.5779	1381.4	15	10	15	16	3	2
1TED	10	FALSE	4.1408	0.0237	53	3.8597	0.5284	0.2077	34	7	4	337.1779	-1	19.6923	26	0.4906	563.8	7	0	3	2	0	0
1TED	11	FALSE	3.1015	0.0271	41	3.6396	0.527	0.1519	36.2	6	4.7	443.0984	-2	20.9091	22	0.5366	353.6	4	0	5	1	0	0
1TED	12	FALSE	2.7375	0.0134	50	4.2766	0.6487	0.1517	21.75	4	3.75	562.4878	-2	29.8065	31	0.62	381.8	2	0	1	4	1	0
1TED	13	FALSE	2.709	0.0544	49	3.7034	0.5202	0.1781	46.1111	5	5	346.944	2	21	22	0.449	491	2	2	1	4	0	0
1TED	14	FALSE	2.2476	0.0388	58	3.8667	0.5525	0.1823	37.5385	5	4.2308	488.9537	-2	31.6364	33	0.569	353	4	1	4	4	0	0
1TED	15	FALSE	1.7041	0.0127	67	4.2191	0.6036	0.1467	15.5	5	3.7143	1139.2405	-2	33.8889	36	0.5373	735.1	6	4	2	2	0	0
1TED	16	FALSE	1.2967	0.017	61	4.226	0.6069	0.1729	24.25	4	3.8333	879.3665	-2	32.4118	34	0.5574	588.8	5	4	1	2	0	0
1TED	17	FALSE	0.8191	0.0102	44	4.0662	0.6557	0.4322	13	4	3.5714	606.783	-1	31.8788	33	0.75	514	7	0	0	0	0	0
1TED	18	FALSE	0.7995	0.0093	37	4.4066	0.6904	0.459	13	4	3.5714	496.5673	-1	29.6774	31	0.8378	525.4	7	0	0	0	0	0
1TED	19	FALSE	-0.1647	0.3926	45	3.4285	0.4226	0.0958	68.4286	1	3.8571	195.7723	0	41.5814	43	0.9556	118.5	6	0	8	0	0	0
1TED	1	FALSE	30.1511	0.056	506	3.5757	0.4457	0.1143	27.7347	26	3.9388	3085.1128	1	25.0064	157	0.3103	1542.3	28	3	40	22	1	0
1TED	20	FALSE	-0.5261	0.0112	48	4.2022	0.5974	0.3435	24.75	5	3.5833	826.3295	1	7	8	0.1667	686.1	8	3	1	0	0	0
1TED	21	FALSE	-0.6009	0.0168	43	3.8701	0.5758	0.2	30.6	5	4	602.5023	-1	16	17	0.3953	597.8	1	2	4	3	0	0
1TED	22	FALSE	-1.2503	0.014	53	4.1396	0.6153	0.3118	29.0909	4	3.3636	742.3503	0	9	10	0.1887	698.8	7	4	0	0	0	0
1TED	23	FALSE	-1.5574	0.0385	37	4.2327	0.678	0.1781	41.9091	2	3.5455	593.0716	0	24	25	0.6757	669.8	5	4	1	0	0	1
1TED	24	FALSE	-1.8604	0.0054	41	4.2674	0.5365	0.4406	6	5	3.9	829.6995	0	7.7778	9	0.2195	700	3	5	0	2	0	0
1TED	25	FALSE	-2.2461	0.0249	43	3.5811	0.4696	0.173	37.1667	6	4.25	413.6235	-2	3.2	5	0.1163	572	5	3	2	0	0	2
1TED	26	FALSE	-3.8916	0.0126	39	4.0501	0.5857	0.2097	28.125	3	4	689.6241	-1	6	7	0.1795	692.3	6	1	0	0	0	1
1TED	2	TRUE	16.9948	0.1816	204	3.6608	0.4776	0.183	31.525	17	4.125	884.9222	3	51.0365	137	0.6716	663.6	10	4	9	12	2	3
1TED	3	FALSE	16.7812	0.346	142	3.9243	0.4957	0.1954	23.619	11	3.7619	887.8374	2	68.3478	92	0.6479	892.1	15	4	1	1	0	0
1TED	4	FALSE	14.52	0.2602	102	4.0856	0.5378	0.2205	30.1111	11	4.1111	846.4725	2	59.2836	67	0.6569	730.7	13	3	1	1	0	0
1TED	5	FALSE	6.5218	0.0506	106	3.8659	0.4889	0.3977	29.8824	7	4	798.0983	-1	42.9836	61	0.5755	1023.7	11	6	0	0	0	0
1TED	6	FALSE	5.7738	0.0277	95	3.8305	0.5015	0.5569	27.4	6	3.9333	570.7797	-1	37.122	41	0.4316	847.8	9	6	0	0	0	0
1TED	7	FALSE	5.6955	0.0196	67	3.968	0.5639	0.1698	28.4286	9	3.7143	663.6747	-1	24.1935	31	0.4627	686.8	7	0	5	2	0	0
1TED	8	FALSE	5.0621	0.0309	56	3.9176	0.5308	0.1446	37	7	4.6667	553.49	-1	23	24	0.4286	442.1	4	0	6	2	0	0
1TED	9	FALSE	4.6571	0.0673	44	3.9846	0.4932	0.2345	46.6923	8	4.8462	536.7808	0	24.2308	26	0.5909	766.2	0	2	6	5	0	0
1UK8	0	TRUE	42.8924	0.8095	236	3.6172	0.4681	0.1785	31.9048	21	4.2619	1124.63	-1	65.6076	158	0.6695	1014.8	20	9	1	10	0	2
1UK8	1	FALSE	8.6076	0.0219	57	3.3509	0.4871	0.0869	31.2	7	3.9333	173.694	0	13.875	16	0.2807	202.7	5	1	0	9	0	0
1UK8	2	FALSE	5.3607	0.006	39	4.9287	0.6289	0.432	2.7	6	3.6	682.1002	-1	8	9	0.2308	803.3	3	2	0	5	0	0
1UK8	3	FALSE	4.7982	0.0044	50	4.1368	0.522	0.2815	-17.6667	6	2.6667	619.6157	-1	4	5	0.1	546.4	4	5	0	0	0	0
1UK8	4	FALSE	4.2068	0.131	36	3.5545	0.4471	0.0838	54.5556	4	4.3333	227.2952	1	29	30	0.8333	301.1	5	2	0	2	0	0
1UK8	5	FALSE	2.0188	0.0057	37	4.3963	0.6108	0.2455	8.7143	3	4	543.2155	-1	5	6	0.1622	410.8	4	0	0	3	0	0
1XVP	0	TRUE	34.5478	0.7629	213	3.6617	0.4751	0.0929	41.1667	11	4.1333	935.273	2	110.6349	189	0.8873	610.7	25	1	3	1	0	0
1XVP	10	FALSE	6.2298	0.0094	54	3.3558	0.4537	0.1154	15.6667	5	3.2222	176.0772	-2	24.8966	29	0.537	253.9	8	0	0	1	0	0
1XVP	11	FALSE	5.733	0.0081	63	3.5676	0.4661	0.1419	10.4167	6	4.1667	358.8701	-2	10.3333	18	0.2857	597.2	3	3	2	2	0	2
1XVP	12	FALSE	4.911	0.0279	82	3.3589	0.3985	0.3916	33.2941	5	3.5882	402.022	0	40.209	67	0.8171	556.2	16	1	0	0	0	0
1XVP	13	FALSE	4.7413	0.0193	57	3.8774	0.5488	0.3993	27.3333	7	4.1667	638.3778	-2	18.4762	21	0.3684	734.1	8	0	0	4	0	0
1XVP	14	FALSE	4.6549	0.4417	51	3.4804	0.4907	0.2411	89	2	5.3333	136.3174	0	46	47	0.9216	55.2	9	0	0	0	0	0
1XVP	15	FALSE	4.1775	0.0108	49	4.4623	0.6533	0.1131	20	4	3.8571	530.6975	-2	30	31	0.6327	379.2	5	2	0	0	0	0
1XVP	16	FALSE	1.8009	0.1091	39	4.404	0.5681	0.1479	54.4545	5	5.1818	727.6041	-1	23	24	0.6154	650.8	6	1	0	3	0	1
1XVP	17	FALSE	1.756	0.01	36	4.3693	0.5827	0.3225	13.75	7	3.5833	588.621	-3	9.3333	12	0.3333	547.5	4	1	1	2	0	4
1XVP	18	FALSE	1.4004	0.0196	39	3.3374	0.3628	0.1226	32.6	4	3.8	186.366	-2	9	10	0.2564	110.5	12	0	0	3	0	0
1XVP	19	FALSE	1.1969	0.0054	49	4.1554	0.5981	0.4677	-2.1111	5	3.2222	830.4279	-1	2	3	0.0612	724.3	8	1	0	0	0	0
1XVP	1	FALSE	33.3286	0.5664	219	3.6336	0.4715	0.0967	42.1212	12	4.1515	899.0402	0	90.7302	189	0.863	464.9	26	2	4	0	0	1
1XVP	20	FALSE	1.05	0.0447	43	3.5571	0.4585	0.675	44.1667	4	4.4167	389.4969	-1	6.75	8	0.186	650	5	5	0	2	0	0
1XVP	21	FALSE	0.6045	0.0774	52	3.2621	0.4038	0.2725	49.75	3	3.9167	195.1072	1	38.6538	52	1	343.7	9	3	0	0	0	0
1XVP	22	FALSE	0.3697	0.2218	54	3.2262	0.3777	0.4041	68.0769	2	4.3846	172.7885	-1	37.1429	49	0.9074	189.1	12	1	0	0	0	0
1XVP	23	FALSE	-0.1004	0.0349	47	3.591	0.5713	0.1589	41.6364	3	3.6364	484.901	0	11.5	16	0.3404	532.1	7	3	0	0	0	1
1XVP	24	FALSE	-0.8169	0.0432	40	3.9093	0.6047	0.6285	45	2	3.8571	563.9835	0	17.9	20	0.5	591.5	3	4	0	0	0	0
1XVP	25	FALSE	-1.1027	0.0648	38	3.3863	0.4307	0.5801	50.75	2	4.625	229.028	1	10	11	0.2895	533.4	3	4	0	1	0	0
1XVP	26	FALSE	-1.8015	0.0075	39	3.6301	0.4635	0.6137	15.7	3	3.5	490.5013	0	7.6	10	0.2564	510.2	5	1	0	4	0	0
1XVP	27	FALSE	-2.4982	0.2151	37	3.1668	0.3346	0.1553	69.3636	1	4.1818	167.4213	-1	32.3429	35	0.9459	64.8	10	1	0	0	0	0
1XVP	2	FALSE	26.0533	0.262	200	3.6706	0.4691	0.3797	43.6667	15	4.1212	1491.0372	-5	57.2319	138	0.69	1108.9	27	2	0	3	0	1
1XVP	3	FALSE	21.7375	0.0455	160	3.6695	0.467	0.2019	16.0323	17	3.7742	1281.527	-2	13.7073	41	0.2562	1265	23	0	0	8	0	0
1XVP	4	FALSE	19.5607	0.0192	120	4.122	0.5461	0.1459	13.2	12	4	883.6929	2	16.4167	24	0.2	923.6	18	1	0	2	0	0
1XVP	5	FALSE	18.1208	0.0268	139	4.2892	0.5275	0.2639	21	11	3.72	1481.8344	-2	37.6154	52	0.3741	1316.1	17	5	0	3	0	0
1XVP	6	FALSE	18.0874	0.1716	162	3.5794	0.4706	0.1454	48.069	9	4.2069	733.7022	-1	57.5472	106	0.6543	657.5	27	1	0	1	0	0
1XVP	7	FALSE	14.4779	0.0181	115	3.7595	0.4646	0.2904	18.8421	10	3.7895	692.6579	-3	18.5882	34	0.2957	894.1	9	3	1	6	0	0
1XVP	8	FALSE	7.6454	0.0348	76	4.0376	0.5172	0.434	36.7647	6	3.7647	591.4625	1	31.1667	36	0.4737	801.2	12	1	0	4	0	0
1XVP	9	FALSE	6.9061	0.0067	51	4.3222	0.5931	0.1197	3.3333	6	3.75	570.4	-1	10	11	0.2157	441.2	6	0	0	6	0	0
2IWZ	0	TRUE	46.1659	0.6462	237	3.6457	0.4844	0.1312	15.8537	23	3.6829	981.6927	-1	52.547	117	0.4937	652.9	10	11	4	9	2	4
2IWZ	10	FALSE	7.8419	0.0164	46	4.3336	0.6067	0.0947	24.8462	7	3.8462	574.6169	1	17.7895	19	0.413	566.8	7	3	2	1	0	0
2IWZ	11	FALSE	6.9252	0.0046	52	3.8365	0.5387	0.1036	-7.1111	5	3.3333	279.2898	0	8	9	0.1731	444.8	5	0	2	2	0	0
2IWZ	12	FALSE	5.2749	0.0101	37	3.9726	0.5941	0.1741	16.9091	8	3.8182	607.5899	1	6	7	0.1892	676.7	0	6	1	2	0	2
2IWZ	13	FALSE	5.1968	0.0077	38	3.8514	0.4911	0.1228	8.5455	7	3.5455	809.2256	0	13	14	0.3684	383.3	0	5	0	4	0	0
2IWZ	14	FALSE	4.7996	0.0051	40	3.8001	0.4912	0.1604	-14	5	3.375	421.8512	-4	18	19	0.475	353.4	5	0	0	2	0	0
2IWZ	15	FALSE	4.7434	0.0131	48	4.0008	0.496	0.2514	20.1	5	3.6	658.41	-2	21.6522	23	0.4792	680.7	7	0	0	2	0	1
2IWZ	16	FALSE	4.6677	0.0175	48	3.8722	0.57	0.18	25.6667	4	4.2222	578.7664	0	23	24	0.5	583	4	4	0	0	0	0
2IWZ	17	FALSE	4.5767	0.0133	46	4.4096	0.559	0.18	20.5455	6	3.8182	795.8818	-2	20	21	0.4565	753.7	5	1	0	2	0	3
2IWZ	18	FALSE	4.3402	0.2315	45	3.2433	0.3709	0.2156	58.6364	4	4.4545	206.2168	0	29.2258	31	0.6889	69.1	4	12	1	0	0	0
2IWZ	19	FALSE	2.7457	0.0081	40	4.7234	0.601	0.2048	12.3333	7	4.1111	1000.6522	2	8.4	10	0.25	723.6	1	3	0	5	0	0
2IWZ	1	FALSE	40.5274	0.1355	257	3.9554	0.5244	0.1434	11.6429	21	3.4524	1968.8583	-2	36.4	95	0.3696	1285.9	15	12	3	9	2	1
2IWZ	20	FALSE	2.4993	0.0081	43	3.8983	0.5859	0.1729	15.8182	5	4.0909	616.2567	1	7	8	0.186	863.4	2	5	0	4	0	0
2IWZ	21	FALSE	2.1663	0.0264	44	3.8809	0.5436	0.1271	35.8889	3	4.4444	519.329	-1	18.2	20	0.4545	482.9	4	3	0	0	0	0
2IWZ	22	FALSE	1.6195	0.0049	40	4.149	0.7362	0.2335	1.25	4	3.5	531.3838	0	3	4	0.1	358.7	1	2	0	0	2	2
2IWZ	23	FALSE	1.3855	0.0235	43	3.3898	0.429	0.2592	36	2	3.6	233.9113	-1	14.75	16	0.3721	547.7	9	0	0	0	0	0
2IWZ	24	FALSE	0.9691	0.0064	36	3.6287	0.5722	0.2425	9.1667	5	4	437.3051	1	6.25	8	0.2222	508.7	6	0	0	0	0	0
2IWZ	25	FALSE	-1.9968	0.0127	53	3.8059	0.5194	0.1292	27.75	3	3.8333	777.1189	2	3.1429	7	0.1321	590.8	2	9	1	0	0	0
2IWZ	2	FALSE	19.0856	0.0213	173	3.5046	0.4608	0.0802	10.7	8	3.8	639.8414	-4	31.2083	48	0.2775	765.7	13	2	14	0	0	0
2IWZ	3	FALSE	14.0471	0.0072	108	3.9651	0.5266	0.224	1.2222	9	3.6667	726.9445	-1	10.6154	13	0.1204	1004.6	4	3	10	1	0	0
2IWZ	4	TRUE	13.5711	0.4804	56	3.4855	0.4591	0.1184	38.7692	6	4.5385	188.3786	2	49.4615	52	0.9286	98.9	2	4	1	1	1	4
2IWZ	5	FALSE	13.0271	0.0107	133	4.0225	0.5452	0.1001	14.4	9	3.65	1141.2706	1	12.88	25	0.188	657	9	3	5	2	0	0
2IWZ	6	FALSE	11.9885	0.009	76	4.0052	0.5637	0.352	-1.3333	10	3.4	716.0645	-3	19.6364	22	0.2895	1018.4	0	11	1	0	0	3
2IWZ	7	FALSE	11.0231	0.0149	58	4.503	0.5834	0.236	13.6667	13	4.1667	1094.2626	0	13.375	16	0.2759	815.7	6	4	1	4	1	1
2IWZ	8	FALSE	8.6468	0.0241	44	3.4394	0.4704	0.1797	26.6429	8	3.8571	289.8849	-1	23.4615	26	0.5909	303.1	5	8	0	0	0	0
2IWZ	9	FALSE	8.074	0.0134	47	4.0936	0.6475	0.1371	20.8462	9	4.0769	598.3896	-1	9.8182	11	0.234	532.2	6	1	4	2	0	0
2IX4	0	TRUE	45.7165	0.6515	264	3.7618	0.4843	0.4193	16.4444	22	3.6	1728.1326	-3	54.6714	140	0.5303	1184.7	14	9	4	11	2	4
2IX4	10	FALSE	6.2099	0.0084	53	4.4258	0.6121	0.2304	12.0909	7	4.1818	788.7588	-3	11	12	0.2264	701.2	8	2	1	0	0	0
2IX4	11	FALSE	6.1945	0.0081	47	4.0034	0.5265	0.4493	2.0833	10	4.25	504.0464	4	10.1429	14	0.2979	795	7	1	0	2	0	2
2IX4	12	FALSE	5.7478	0.0062	36	4.4963	0.6694	0.4044	1.6	7	3.7	537.1298	-2	7	8	0.2222	575	2	5	0	3	0	0
2IX4	13	FALSE	5.4179	0.0091	50	4.096	0.5405	0.3483	16.8462	6	3.4615	506.1871	1	8	9	0.18	651.8	5	2	0	4	0	2
2IX4	14	FALSE	5.2128	0.0084	47	4.1553	0.5883	0.2858	12.5	6	4.2	627.322	-4	14.625	16	0.3404	602.3	8	1	1	0	0	0
2IX4	15	FALSE	3.2026	0.0167	51	3.281	0.4053	0.2287	28	2	3.8333	154.4296	0	21.7778	27	0.5294	62.2	6	0	4	2	0	0
2IX4	16	FALSE	2.7998	0.0448	44	3.7996	0.5872	0.4236	42.2	6	5.1	447.234	1	14.1053	19	0.4318	591.7	6	3	0	0	0	1
2IX4	17	FALSE	2.7029	0.01	42	3.5385	0.4678	0.2991	19.5714	5	4	257.9283	2	11.4286	14	0.3333	534.6	2	1	0	2	0	2
2IX4	18	FALSE	1.9824	0.0215	69	3.6129	0.4692	0.3641	31.6429	3	3.3571	638.6622	0	21.2	30	0.4348	715.5	8	2	0	2	0	2
2IX4	19	FALSE	1.1355	0.0095	47	3.5631	0.4848	0.2014	22	2	3.9	236.4891	0	11.2308	13	0.2766	486.8	5	1	2	2	0	0
2IX4	1	TRUE	43.9621	0.5557	246	3.6438	0.4618	0.388	15.4186	22	3.5349	1387.934	-3	50.9618	131	0.5325	918	10	9	4	11	2	6
2IX4	20	FALSE	1.0371	0.0154	39	4.3539	0.5447	0.5295	28.2222	3	4.1111	625.1005	-2	17	18	0.4615	653.2	5	2	0	2	0	0
2IX4	21	FALSE	0.8587	0.0215	51	3.7472	0.544	0.429	34.9	3	3.6	488.5893	0	11.4118	17	0.3333	513.9	4	2	0	3	0	1
2IX4	22	FALSE	0.5131	0.0037	40	4.0061	0.4757	0.3031	-19.4286	3	3.2857	370.821	-2	6.2222	9	0.225	567.3	7	0	0	0	0	0
2IX4	23	FALSE	0.4589	0.0101	47	3.358	0.3574	0.5056	22.625	3	2.875	282.9575	0	9.6923	13	0.2766	132.9	5	6	0	4	0	0
2IX4	24	FALSE	-0.0712	0.0072	46	3.5172	0.4965	0.1723	16	2	3.8889	269.7109	0	9.5	12	0.2609	468.9	5	1	1	2	0	0
2IX4	25	FALSE	-0.5064	0.0077	48	3.6038	0.5233	0.2592	14.25	0	3.75	321.7476	0	20.7273	22	0.4583	545.7	6	2	0	0	0	0
2IX4	26	FALSE	-0.9061	0.0168	38	4.2521	0.6237	0.3097	32.1818	3	4.4545	697.0848	1	2	3	0.0789	429.8	1	5	2	1	1	1
2IX4	27	FALSE	-1.4877	0.0167	37	4.1385	0.6241	0.2647	32.1818	3	4.4545	449.7689	1	1.3333	3	0.0811	417.7	1	5	2	1	1	1
2IX4	2	FALSE	25.5658	0.0441	145	4.3334	0.4984	0.4588	9.4828	20	3.6552	1920.3173	3	25.2683	41	0.2828	1258	6	7	3	9	1	3
2IX4	3	FALSE	9.4532	0.0094	36	3.4315	0.4307	0.4644	6.0714	11	3.6429	229.8446	4	5	6	0.1667	235.4	6	5	1	2	0	0
2IX4	4	FALSE	8.5277	0.0076	57	4.6645	0.5113	0.4729	6.5833	8	4	825.9699	1	10	11	0.193	762.3	3	3	2	1	1	2
2IX4	5	FALSE	8.3955	0.0103	63	3.7706	0.4875	0.3032	11.2727	5	3.3636	401.1516	1	24.3571	28	0.4444	635.1	6	3	0	1	0	1
2IX4	6	FALSE	8.1731	0.0102	55	3.7273	0.4769	0.3231	11.7143	8	4.2143	577.7878	-1	18	19	0.3455	562.8	7	2	3	1	1	0
2IX4	7	FALSE	7.0325	0.0309	48	3.9773	0.5055	0.4437	35.6364	8	4.9091	648.4136	1	11.5385	13	0.2708	549.3	8	1	0	2	0	0
2IX4	8	FALSE	6.6068	0.0219	42	4.1482	0.5814	0.3665	29.3	8	4.9	544.4496	1	15.8095	21	0.5	466.2	6	0	0	4	0	0
2IX4	9	FALSE	6.2431	0.0241	38	3.4079	0.424	0.1942	32.3333	6	4	132.711	1	18	19	0.5	263	6	3	0	3	0	0
2PFC	0	TRUE	34.0794	0.899	123	3.7306	0.5097	0.0387	54.7619	5	4.3333	480.9279	3	77.7955	88	0.7154	414.2	7	1	11	1	0	1
2PFC	1	FALSE	21.8933	0.0453	89	4.1068	0.6289	0.3871	9.5385	8	3.8462	844.6857	1	28.4444	36	0.4045	842	0	3	10	0	0	0
2PFC	2	FALSE	12.6016	0.0277	43	3.7625	0.5478	0.8729	-2.5	8	3.3333	314.1557	-3	6.75	8	0.186	896.1	1	8	0	3	0	0
2PFC	3	FALSE	6.3071	0.022	40	3.9124	0.5095	0.7508	27.4545	3	3.5455	482.1132	1	28	29	0.725	615.6	1	4	4	1	1	0
2QHS	0	TRUE	49.6916	0.7636	207	3.7977	0.4864	0.1967	27.5128	24	4.3077	1408.4949	5	39.8667	75	0.3623	1429.6	1	12	21	3	1	1
2QHS	1	FALSE	12.0973	0.235	42	3.8935	0.5358	0.1249	34.875	6	5.125	348.33	-2	32.7647	34	0.8095	510.1	3	2	3	0	0	0
2QHS	2	FALSE	11.427	0.0067	58	4.2486	0.6444	0.2581	-5.6364	9	3.9091	821.9569	3	12	13	0.2241	781.2	2	5	0	2	0	2
2QHS	3	FALSE	8.2927	0.1353	63	4.0777	0.5616	0.4924	49	2	4.4	531.4379	-1	23.68	25	0.3968	495.3	4	2	2	2	0	0
2QHS	4	FALSE	5.8809	0.0074	47	4.9099	0.5471	0.4849	8.4167	6	3.9167	1103.4851	-1	12	13	0.2766	959.6	5	3	0	4	0	0
2QHS	5	FALSE	5.3608	0.0099	45	3.2391	0.391	0.2996	16.25	5	4.375	224.216	0	14.1739	23	0.5111	476.9	5	0	2	1	0	0
2QHS	6	FALSE	4.0278	0.0053	40	3.9734	0.6324	0.2875	3.1429	3	3.5714	359.8361	-1	10	11	0.275	446.2	7	0	0	0	0	0
3A7A	0	TRUE	49.1271	0.4295	222	3.7232	0.4902	0.1224	21.0286	25	4.2571	982.3289	2	46.2708	96	0.4324	842.9	2	9	20	4	0	0
3A7A	10	FALSE	7.9067	0.0046	53	4.506	0.599	0.2736	-14.75	7	3.1667	786.2186	-1	7	8	0.1509	568	3	0	5	4	0	0
3A7A	11	FALSE	7.7828	0.0073	58	3.6876	0.4917	0.1363	9.9167	7	4.1667	374.0904	-1	8.8	10	0.1724	465.3	5	1	4	2	0	0
3A7A	12	FALSE	6.6153	0.0129	48	4.5494	0.5965	0.3544	25.5385	6	4.4615	607.1561	0	5	6	0.125	574.4	1	2	7	3	0	0
3A7A	13	FALSE	6.2818	0.004	51	3.9033	0.5305	0.2196	-31.75	6	3.875	610.0487	0	10.1429	14	0.2745	633.2	6	0	1	1	0	0
3A7A	14	FALSE	6.2068	0.005	56	3.9478	0.62	0.0762	-7	7	3.6667	723.1619	-2	6	7	0.125	672.6	0	1	8	0	0	0
3A7A	15	FALSE	6.1956	0.0124	40	4.4223	0.6865	0.0735	23.9	7	4.1	630.6837	2	3.6	5	0.125	610	2	3	5	0	0	0
3A7A	16	FALSE	6.1051	0.0066	38	3.9947	0.6339	0.0538	7.6364	7	3.3636	573.6159	-1	3	4	0.1053	573.5	0	2	9	0	0	0
3A7A	17	FALSE	5.4855	0.0615	50	3.7249	0.5091	0.3246	47.3636	6	4.4545	367.7968	1	12.6667	15	0.3	407.1	1	3	4	0	0	3
3A7A	18	FALSE	4.8215	0.0059	39	4.1274	0.5918	0.0761	5.9	6	3.7	556.781	-1	2	3	0.0769	442.9	2	1	2	5	0	0
3A7A	19	FALSE	3.0688	0.0093	42	3.8581	0.5454	0.0938	18.7778	5	4.2222	574.6181	-1	12.1429	14	0.3333	564.1	3	0	2	4	0	0
3A7A	1	FALSE	32.8876	0.0371	180	3.9034	0.4868	0.452	9.037	19	3.4444	1263.9467	-1	29.8983	59	0.3278	1339.4	6	3	8	10	0	0
3A7A	20	FALSE	2.6786	0.0073	38	3.9377	0.552	0.1683	13	6	4.3333	449.53	-2	1.6	5	0.1316	805.1	1	2	2	3	1	0
3A7A	21	FALSE	2.1617	0.0128	42	3.4147	0.4272	0.2248	26.3	4	3.9	162.2879	-1	11.1111	18	0.4286	189	0	2	5	3	0	0
3A7A	22	FALSE	0.1163	0.0035	36	4.9176	0.5796	0.0817	-15.8	2	3.2	691.9313	1	4	5	0.1389	527.5	1	4	0	0	0	0
3A7A	2	FALSE	27.5817	0.2467	157	3.9415	0.5471	0.0798	28.12	13	4.28	1241.5402	1	46.4776	67	0.4268	975.5	12	5	3	4	0	1
3A7A	3	FALSE	21.6499	0.0583	111	3.6152	0.4883	0.0564	32.3182	15	4.4091	637.6538	1	26.303	33	0.2973	811.1	2	8	10	0	1	1
3A7A	4	FALSE	15.9454	0.0389	90	4.0762	0.518	0.298	36.1176	10	4.3529	742.3228	0	19.4167	24	0.2667	881.2	0	5	5	6	0	1
3A7A	5	FALSE	14.0002	0.8223	80	3.3531	0.4238	0.2055	56.4615	5	5.0769	276.5938	1	56.2985	67	0.8375	350.5	8	0	0	4	0	1
3A7A	6	FALSE	13.8712	0.0188	77	3.3856	0.4552	0.2264	18.5625	7	3.375	278.7756	-2	29.5625	32	0.4156	499.6	7	1	6	2	0	0
3A7A	7	FALSE	12.0361	0.0114	49	3.4181	0.4532	0.213	15.3333	10	3.6667	191.9577	1	15	16	0.3265	496.9	3	0	9	3	0	0
3A7A	8	FALSE	9.2211	0.0175	47	4.2989	0.6249	0.1766	1.1667	7	3.3333	604.9277	-3	34.9474	38	0.8085	650.7	6	2	4	0	0	0
3A7A	9	FALSE	8.9037	0.014	59	3.8416	0.5258	0.2844	19.6923	6	3.3846	553.2772	0	24.4444	27	0.4576	766.5	2	3	5	3	0	0
3NYI	0	TRUE	45.3474	0.7255	282	3.5762	0.4618	0.0734	23.9149	24	3.4681	1125.5128	2	60.4203	138	0.4894	1323.2	8	9	17	10	0	3
3NYI	10	FALSE	-1.5478	0.0102	56	4.0704	0.6008	0.1752	19.5333	6	3.5333	809.342	2	12.3333	24	0.4286	851.3	5	1	6	1	0	2
3NYI	1	FALSE	13.5006	0.0302	78	4.0404	0.5265	0.2016	18.1333	9	3.8667	646.6622	2	36.2857	42	0.5385	588.9	3	5	2	3	0	2
3NYI	2	FALSE	10.2401	0.0806	73	3.5906	0.5197	0.1946	41.7857	5	4.4286	231.8629	1	34.1053	38	0.5205	390.7	5	1	0	6	0	2
3NYI	3	FALSE	8.479	0.0224	59	4.2331	0.6115	0.2696	10.8	6	4	587.0253	0	38	40	0.678	476.3	3	3	2	2	0	0
3NYI	4	FALSE	7.5534	0.0148	40	4.3025	0.5366	0.354	22.4167	10	4.1667	677.2586	3	8.2	10	0.25	828	0	2	1	7	0	2
3NYI	5	FALSE	6.3881	0.0226	56	3.7314	0.49	0.3065	31.5	7	4	534.3771	0	17.8947	19	0.3393	616.3	1	3	0	7	0	1
3NYI	6	FALSE	5.6524	0.0152	41	4.0357	0.5184	0.2202	25.6364	8	4.1818	639.4396	3	9	10	0.2439	598.5	1	5	3	0	0	2
3NYI	7	FALSE	4.1538	0.0103	53	4.1813	0.5613	0.2194	16.4444	5	3.3333	660.7719	2	22.6667	24	0.4528	690.5	0	0	6	2	0	1
3NYI	8	FALSE	3.9678	0.2359	57	3.4977	0.4417	0.1763	57.2308	2	4.0769	199.6171	1	36.3415	41	0.7193	411.4	3	1	1	3	0	5
3NYI	9	FALSE	3.8648	0.0345	36	3.5613	0.4284	0.1926	38.7	6	4.8	284.0718	1	17.3684	19	0.5278	467.3	6	2	2	0	0	0
3OCJ	0	TRUE	47.5409	0.8033	283	3.6438	0.4711	0.1399	31.5	26	4.0625	1451.7742	-1	63.8684	152	0.5371	934.9	23	15	3	4	0	2
3OCJ	1	FALSE	18.7455	0.4614	104	3.6369	0.5288	0.2425	35.2222	9	3.8333	415.0604	0	60.8649	74	0.7115	489.9	3	4	6	3	0	2
3OCJ	2	FALSE	11.7739	0.8312	112	3.9399	0.5337	0.1366	57.4211	5	4.6316	925.3705	1	64.0471	85	0.7589	805.3	7	7	0	5	0	0
3OCJ	3	FALSE	10.361	0.015	100	4.3539	0.5839	0.2373	8.5294	9	3.4118	1397.0035	-2	34.08	50	0.5	1140.9	12	3	0	2	0	0
3OCJ	4	FALSE	4.6607	0.0068	60	3.7021	0.4858	0.256	6.7692	7	4.2308	569.7748	1	13.7333	15	0.25	675.4	2	0	9	1	0	0
3OCJ	5	FALSE	3.1954	0.0045	75	3.5877	0.4712	0.2166	-17.1667	4	2.75	508.7279	-3	21.2593	27	0.36	770.6	5	0	7	0	0	0
3OCJ	6	FALSE	2.6733	0.0071	40	3.4706	0.434	0.1403	12.6154	4	3.0769	176.9282	-1	15	16	0.4	556.9	6	2	0	5	0	0
3OCJ	7	FALSE	1.4878	0.0474	55	3.6611	0.4735	0.2133	46.4615	3	4.3077	361.6674	0	8	9	0.1636	547.7	10	3	0	0	0	0
3OCJ	8	FALSE	1.3077	0.1323	43	3.9688	0.5851	0.4084	60.75	2	4.875	444.522	0	15	16	0.3721	441	5	0	0	1	2	0
3OCJ	9	FALSE	0.8318	0.0103	41	3.9183	0.6278	0.0735	20.75	3	3.5	581.2357	-1	20.4545	22	0.5366	326.1	6	1	0	0	0	0
3PL5	0	TRUE	34.0155	0.8871	224	3.5261	0.4501	0.1598	44.8462	14	3.7949	997.2574	-1	62.5124	121	0.5402	760.8	10	10	12	4	0	3
3PL5	1	FALSE	27.9684	0.1651	185	4.0158	0.4922	0.2029	38.4333	16	4.3	1646.8284	-1	18.6275	51	0.2757	1081.6	7	9	7	3	0	3
3PL5	2	FALSE	6.0381	0.0561	48	4.3709	0.6369	0.322	44.0909	6	5	535.3611	1	9	10	0.2083	511.1	8	0	3	0	0	0
3PL5	3	FALSE	5.8575	0.1255	36	3.2011	0.3871	0.2443	51	6	4.2308	147.8385	0	26.5517	29	0.8056	71	6	0	7	0	0	0
3PL5	4	FALSE	5.3129	0.0058	36	3.4823	0.4201	0.1358	-5.6667	6	3.5556	298.3731	-2	3	4	0.1111	335	5	2	2	0	0	0
3PL5	5	FALSE	5.0475	0.0197	57	3.9648	0.5925	0.6586	30.7	4	3.7	623.8322	-2	16.8889	18	0.3158	732.1	2	4	0	4	0	0
3PL5	6	FALSE	4.8654	0.0067	43	3.8668	0.5385	0.4473	-7.5	7	3.25	633.4746	-1	12.1429	14	0.3256	529.3	4	3	1	0	0	0
3PL5	7	FALSE	1.8402	0.0426	36	3.9903	0.6523	0.6228	43.125	4	4.375	561.9915	3	6	7	0.1944	547.7	7	0	0	1	0	0
3QLM	0	TRUE	36.8155	0.684	159	4.0153	0.5127	0.3314	19.8519	12	4.1852	1496.3729	4	34.5797	69	0.434	1306.2	17	5	0	2	1	2
3QLM	1	FALSE	17.8088	0.1065	70	3.5183	0.5172	0.2468	-9	9	4.5833	425.9484	4	26.8372	43	0.6143	693.7	11	1	0	0	0	0
3TZY	0	FALSE	31.0278	0.1364	189	3.8232	0.4925	0.3528	30.8056	19	4.25	1745.4307	1	27.3134	67	0.3545	1117.6	4	5	6	7	0	0
3TZY	10	FALSE	5.2408	0.1297	45	4.0902	0.5074	0.4314	54.8125	8	4.6875	711.8055	0	7.1111	9	0.2	507.8	0	3	6	0	1	0
3TZY	11	FALSE	4.5295	0.0059	40	3.9353	0.5718	0.1661	0.3333	6	3.1111	498.5373	-1	4	5	0.125	398.7	5	1	0	1	0	0
3TZY	12	FALSE	4.2228	0.0066	44	3.5185	0.5665	0.2202	0	6	3.5	263.4351	-1	17.1667	24	0.5455	519.4	6	1	0	3	0	0
3TZY	13	FALSE	3.4665	0.0048	40	3.9289	0.575	0.2481	-1.5	3	2.8	361.3293	0	10	11	0.275	125.5	2	1	0	0	0	0
3TZY	14	FALSE	2.6578	0.0089	42	3.7186	0.525	0.1607	18.5	4	3.7	558.3945	0	7	8	0.1905	615.3	9	1	0	0	0	0
3TZY	1	TRUE	27.7856	0.4546	122	3.95	0.5118	0.2811	17.5417	13	3.625	1411.877	-4	59.5506	89	0.7295	1248.1	9	3	3	4	0	5
3TZY	2	TRUE	26.2348	0.0472	142	4.1727	0.6101	0.2488	22.4444	14	3.5185	1690.4302	-2	28.0408	49	0.3451	945.8	11	7	3	4	0	2
3TZY	3	FALSE	18.682	0.0333	85	3.3634	0.4299	0.1196	25.0556	11	3.9444	263.1283	-2	25.7576	33	0.3882	261.6	10	2	0	3	1	2
3TZY	4	FALSE	14.5691	0.021	101	3.9317	0.5218	0.2891	18.5882	9	4	1033.5844	1	27.3488	43	0.4257	823	5	3	0	3	0	0
3TZY	5	FALSE	11.2221	0.0881	88	3.6453	0.4806	0.3278	44.9545	6	3.7727	634.7025	-2	29.1053	38	0.4318	398.8	3	1	4	2	0	0
3TZY	6	FALSE	10.6314	0.0289	53	3.8252	0.5256	0.1108	31.7143	9	4.2143	444.2486	0	12	13	0.2453	404.4	0	7	1	2	0	0
3TZY	7	FALSE	8.5422	0.0258	66	3.8711	0.4751	0.4105	32.1333	5	3.8	712.1516	-1	22.96	25	0.3788	506.5	4	3	4	0	0	0
3TZY	8	FALSE	8.4374	0.0268	43	4.6249	0.5922	0.1671	31.3846	9	4.9231	789.129	-2	5	6	0.1395	479	6	1	0	0	0	0
3TZY	9	FALSE	7.0185	0.0355	36	4.4934	0.5992	0.2382	35.8333	9	4.5833	542.1187	0	1	2	0.0556	523	0	8	1	0	0	0
3U9Q	0	FALSE	37.3505	0.7704	310	3.7405	0.4464	0.3524	28.15	16	3.625	1660.4929	-1	56.3803	142	0.4581	1602.8	25	1	5	6	0	3
3U9Q	1	FALSE	17.9022	0.7106	183	3.8371	0.4766	0.5117	46.4583	9	4.2083	1651.4076	1	51.4128	109	0.5956	1579.3	14	4	0	6	0	0
3U9Q	2	TRUE	8.5405	0.3959	87	3.7768	0.4935	0.2927	50.0526	4	3.8947	421.7357	-1	43.2593	54	0.6207	420	16	2	0	0	0	1
3U9Q	3	FALSE	6.1308	0.0104	76	3.9583	0.5629	0.2335	15	5	3.5	546.0828	0	18	21	0.2763	569.2	10	0	0	0	0	0
3U9Q	4	FALSE	3.4416	0.0203	58	3.9668	0.4732	0.1824	27.1333	7	4.2	448.9817	-2	10.8421	19	0.3276	547.2	12	0	0	3	0	0
3U9Q	5	FALSE	2.0236	0.0133	40	3.8003	0.6109	0.1886	25	4	4.625	369.5218	3	11	12	0.3	329.8	5	0	2	1	0	0
3U9Q	6	FALSE	-0.1594	0.0047	39	4.2158	0.6231	0.3492	-16.6667	5	3.3333	927.6102	1	4.2857	7	0.1795	557.4	3	0	1	2	0	0
3U9Q	7	FALSE	-0.483	0.017	46	4.3007	0.6374	0.6821	29.4286	4	3.8571	885.1136	2	10	11	0.2391	563.4	0	5	1	1	0	0
3V2N	0	FALSE	26.9115	0.0452	96	3.3987	0.4406	0.0642	8.5	3	4.25	407.8282	0	44.6667	57	0.5938	308.2	19	0	0	0	0	0
3V2N	1	FALSE	25.8248	0.5278	67	4.3814	0.5683	0.4013	24.6	4	5.4	430.1765	2	65.194	67	1	657.1	6	13	0	2	0	0
3V2N	2	FALSE	17.0768	0.083	62	3.7184	0.4597	0.0817	30.4	2	3.8	298.2713	0	44.2917	48	0.7742	190.1	19	0	0	0	0	0
3V2N	3	TRUE	9.6092	0.5054	37	4.4103	0.5447	0.0928	98.6667	1	6.3333	265.6972	0	27	28	0.7568	126	15	0	0	0	0	0
3V2N	4	FALSE	8.7166	0.1876	47	4.5992	0.6147	0.4357	61.2	1	4	733.4277	0	27.931	29	0.617	987.5	11	4	0	2	0	0
3V2N	5	FALSE	7.6863	0.007	41	3.6024	0.4727	0.295	-12	3	3.7143	523.9368	-1	8	9	0.2195	448.2	7	0	0	0	0	0
4A2N	0	FALSE	37.8015	0.8466	127	3.7543	0.5009	0.2665	39.4091	9	4.2727	598.9906	-2	48.6761	71	0.5591	516.2	9	4	1	8	0	0
4A2N	1	FALSE	15.8678	0.0441	55	3.4884	0.4635	0.3909	15.6667	10	4	258.9006	2	3.1429	7	0.1273	508.5	9	1	0	2	2	1
4A2N	2	TRUE	12.3182	0.4183	40	3.7255	0.4718	0.308	51.4444	4	4.8889	255.864	1	35.6757	37	0.925	354.7	9	0	0	0	0	0
4A2N	3	FALSE	10.1664	0.4497	38	3.8491	0.5924	0.3436	60	3	5.7143	342.2158	2	33.2571	35	0.9211	486.9	5	2	0	0	0	0
4A2N	4	FALSE	8.9268	0.0194	36	3.2192	0.3213	0.4226	10	6	3.9	189.6344	-1	21.6154	26	0.7222	539.8	5	0	2	3	0	0
4C6H	0	TRUE	36.4574	0.8192	173	3.5412	0.4364	0.0891	42.1667	12	4.4	1027.1174	-1	66.6491	114	0.659	543.7	5	5	2	13	1	2
4C6H	1	FALSE	25.175	0.0575	126	4.1765	0.5434	0.2806	20.6364	16	4.4545	1659.3245	-4	14.087	23	0.1825	1192.7	7	6	0	6	1	2
4C6H	2	FALSE	6.2642	0.0282	50	3.935	0.5431	0.1908	26.3333	4	3.1667	453.8057	0	36.0976	41	0.82	545.1	0	1	4	2	0	5
4C6H	3	FALSE	4.953	0.0121	43	3.6291	0.4987	0.0502	21.3333	3	4	374.2862	-1	24	25	0.5814	492.4	3	3	0	3	0	0
4C6H	4	FALSE	1.64	0.0044	36	3.7362	0.5921	0.2443	-13.125	4	3.375	440.2334	-1	2.8	5	0.1389	539.8	3	1	0	0	0	4
4HYJ	0	FALSE	41.4256	0.7757	167	3.6445	0.4895	0.0652	28.6522	13	4.3478	545.2615	2	92.8403	119	0.7126	322.3	22	0	0	0	0	1
4HYJ	1	FALSE	18.2008	0.031	104	4.4042	0.5585	0.3448	24.7059	9	3.8235	899.0018	1	16.5833	24	0.2308	734.1	9	8	0	0	0	0
4HYJ	2	TRUE	7.09	0.0272	60	3.7448	0.5114	0.178	29.7273	4	3.6364	589.5084	0	41.6735	49	0.8167	508.9	10	0	0	0	0	1
4HYJ	3	FALSE	5.2851	0.1385	38	3.2834	0.4186	0.2202	57.375	4	5	111.4157	1	23	24	0.6316	322.9	7	1	0	0	0	0
4HYJ	4	FALSE	4.8725	0.0069	36	3.4382	0.4184	0.2846	2.8	5	4.1	184.6081	-2	4	5	0.1389	217.3	10	0	0	0	0	0
4HYJ	5	FALSE	4.6623	0.0488	44	3.8707	0.5774	0.0585	41.8571	2	3.7143	392.5939	-1	39.9024	41	0.9318	414	7	0	0	0	0	0
4HYJ	6	TRUE	4.4945	0.0128	57	4.1061	0.579	0.2077	17.75	5	3.1667	817.0123	-1	28.5946	37	0.6491	682.7	10	2	0	0	0	0
4HYJ	7	FALSE	3.1341	0.1459	39	3.9874	0.6481	0.1606	58.7143	3	4.1429	368.8452	0	29.375	32	0.8205	356.2	7	0	0	0	0	0
4HYJ	8	TRUE	1.3551	0.0176	38	4.1133	0.6251	0.1659	30.7143	1	2.4286	459.0382	1	31.8182	33	0.8684	490.1	7	0	0	0	0	0
4MND	0	FALSE	39.6957	0.2119	191	3.8193	0.4544	0.2669	16.4815	17	3.9259	1410.251	1	36.6944	72	0.377	1750.5	16	9	0	2	0	0
4MND	10	FALSE	9.3347	0.0199	49	3.8257	0.5106	0.6147	21.8571	9	4	466.5627	1	14.7273	22	0.449	476.1	4	2	5	3	0	0
4MND	11	FALSE	9.0188	0.01	36	3.2917	0.4333	0.0388	9.8182	8	3.5455	122.9341	0	7	8	0.2222	217.1	11	0	0	0	0	0
4MND	12	FALSE	8.7225	0.0102	73	4.0429	0.5356	0.1391	2.8889	4	3.5556	871.9689	1	26.4375	32	0.4384	640	9	0	0	0	0	0
4MND	13	FALSE	7.9206	0.0459	48	3.7455	0.4522	0.3762	33.0714	11	5	636.2673	2	10.3529	17	0.3542	801.8	3	5	1	4	0	1
4MND	14	FALSE	7.1211	0.0539	39	3.2979	0.3816	0.2703	28.7692	4	3.0769	160.576	1	33.3714	35	0.8974	202.8	12	0	0	0	0	1
4MND	15	FALSE	6.6786	0.2456	37	3.8655	0.6115	0.5743	55.25	3	5.5	365.9776	0	32	33	0.8919	359.6	3	1	0	0	0	0
4MND	16	FALSE	6.3412	0.0069	37	3.9011	0.4432	0.4802	-6.1	8	3.7	487.8899	-2	1.3333	3	0.0811	662.9	3	2	2	3	0	0
4MND	17	TRUE	4.2344	0.3607	43	4.3573	0.7123	0.2556	61	2	3.875	730.5118	0	33.6571	35	0.814	481.3	8	0	0	0	0	0
4MND	18	FALSE	3.9144	0.1175	63	3.9639	0.5247	0.19	58.3125	2	4.0625	770.8652	0	12	16	0.254	670.7	9	6	1	0	0	0
4MND	19	FALSE	1.1065	0.0335	36	4.0671	0.5739	0.5449	41.4286	2	4.4286	470.8931	-1	10	11	0.3056	518.7	0	1	2	2	0	2
4MND	1	FALSE	15.9075	0.0129	59	3.9681	0.5414	0.1246	5.6154	9	3.6923	373.4078	2	20	21	0.3559	574.5	10	3	0	0	0	0
4MND	2	FALSE	15.8576	0.0106	71	3.7184	0.5475	0.1884	-17.6	12	3.1333	494.1873	2	4	5	0.0704	406.9	11	4	0	0	0	0
4MND	3	FALSE	15.383	0.0329	91	3.4831	0.4821	0.3885	31.1579	7	3.7368	450.6904	2	21.68	25	0.2747	733.5	3	4	4	6	0	2
4MND	4	FALSE	15.3681	0.0859	95	4.3295	0.5815	0.404	10.5	5	3.4286	1128.3777	1	42.36	50	0.5263	908.3	7	4	0	3	0	0
4MND	5	FALSE	15.0454	0.7533	59	4.035	0.5931	0.1168	51.8182	6	4.5455	593.8001	0	48.8627	51	0.8644	779.6	11	0	0	0	0	0
4MND	6	FALSE	13.2944	0.3369	74	3.8479	0.5477	0.0827	26.875	3	3.5	533.8177	0	51.6429	56	0.7568	357.3	8	0	0	0	0	0
4MND	7	FALSE	13.1266	0.0205	50	3.8158	0.4522	0.39	15.2143	12	4.5	420.6396	0	7	12	0.24	513.5	1	1	7	5	0	0
4MND	8	FALSE	9.6303	0.0217	45	3.7	0.4603	0.5813	17.5	6	3.9167	374.7853	-1	28.0667	30	0.6667	500.6	2	3	5	1	1	0
4MND	9	FALSE	9.3374	0.0121	55	4.4826	0.5468	0.1506	5.8889	6	3.1111	1010.1046	1	25.2593	27	0.4909	786.9	8	1	0	0	0	0
4Q95	0	TRUE	35.6205	0.9064	85	3.5675	0.504	0.108	47.4667	7	4.8	333.0982	0	56.2188	64	0.7529	457.2	2	0	13	0	0	0
4Q95	1	TRUE	35.0072	0.832	84	3.5749	0.4548	0.1751	40.8824	7	4.2353	356.8631	0	54.5079	63	0.75	592.2	2	0	15	0	0	0
4Q95	2	FALSE	30.4767	0.0587	90	3.8266	0.4695	0.2933	18.8824	7	3.7647	722.1906	-2	26.8667	30	0.3333	1231.7	3	0	9	5	0	0
4Q95	3	FALSE	23.316	0.5498	63	4.5668	0.5749	0.2095	45.4615	7	5	962.1293	-2	40.186	43	0.6825	489.7	5	0	8	0	0	0
4Q95	4	FALSE	21.1806	0.0194	65	3.4101	0.3929	0.282	-14.5556	7	4	382.4115	-3	16.4762	21	0.3231	580.2	4	4	0	1	0	0
4Q95	5	FALSE	16.7451	0.0238	57	3.7664	0.5142	0.328	-1.5833	7	3.3333	622.5443	-1	18.3077	26	0.4561	709.9	3	2	4	3	0	0
4Q95	6	FALSE	13.9012	0.0308	39	3.276	0.4243	0.2142	0.2727	8	3.7273	185.3622	0	12	13	0.3333	496.3	4	0	5	2	0	0
4Q95	7	FALSE	13.1872	0.0463	40	3.7827	0.5612	0.5286	29.375	6	4.5	294.4169	1	9.6923	13	0.325	658	0	4	0	4	0	0
4Q95	8	FALSE	3.1864	0.0281	38	4.3208	0.6051	0.4668	38.125	1	4.375	973.2053	1	15.2222	18	0.4737	931.6	0	0	4	4	0	0
4RPM	0	TRUE	40.6562	0.7334	153	3.7338	0.4638	0.0682	24.6571	17	3.6	982.6707	-1	57.8349	109	0.7124	615	13	11	9	2	0	0
4RPM	10	FALSE	9.9204	0.0077	51	4.0083	0.5952	0.2818	10.4167	5	3.6667	328.369	-1	12	13	0.2549	624.5	9	1	0	2	0	0
4RPM	11	FALSE	9.8015	0.0183	45	3.3333	0.4065	0.1541	25	6	4.7778	171.4541	2	20.48	25	0.5556	355.2	5	4	0	0	0	0
4RPM	12	FALSE	9.4917	0.0116	56	4.6275	0.6878	0.2611	19.5	6	4	883.1588	1	9	10	0.1786	709.3	9	0	0	0	0	1
4RPM	13	FALSE	9.3977	0.3357	39	3.789	0.5226	0.1907	64	4	5.375	203.737	1	33	34	0.8718	289.4	5	2	0	1	0	0
4RPM	14	FALSE	8.8604	0.0077	46	3.6554	0.5291	0.2244	7.2222	5	3.5556	296.6033	-1	17.7895	19	0.413	646	0	5	1	2	0	1
4RPM	15	FALSE	6.7969	0.0069	46	4.3633	0.6689	0.1465	5.6	5	3.8	893.3597	1	13	14	0.3043	672.7	8	2	0	0	0	0
4RPM	16	FALSE	5.061	0.0074	36	4.2815	0.6537	0.1146	12.5	4	5.3333	374.3381	2	9	10	0.2778	371.7	0	4	2	0	0	0
4RPM	17	FALSE	4.5072	0.0672	40	3.9818	0.5743	0.1266	48.0909	5	4.7273	592.7336	1	9.0909	11	0.275	541.3	4	2	3	2	0	0
4RPM	18	FALSE	4.1281	0.1112	38	3.7904	0.5652	0.1389	57.5455	2	4.1818	271.4329	0	13	14	0.3684	400.7	0	2	1	8	0	0
4RPM	19	FALSE	4.0381	0.0135	37	4.3245	0.6307	0.2176	27.4444	3	3.6667	518.6917	0	8	9	0.2432	539.4	2	3	0	0	0	4
4RPM	1	FALSE	28.5632	0.2276	100	4.2614	0.5317	0.1145	25.45	11	4.4	736.6864	1	45.8367	49	0.49	735.2	5	10	2	3	0	0
4RPM	2	FALSE	25.31	0.1414	102	3.599	0.4575	0.1192	31.913	14	4.2609	669.7858	-1	33.2941	51	0.5	767.4	9	13	0	0	1	0
4RPM	3	FALSE	19.3499	0.7794	60	3.6194	0.4727	0.1112	59.9231	7	4.8462	199.6118	0	49.6078	51	0.85	315.2	8	2	0	2	1	0
4RPM	4	FALSE	18.157	0.5835	94	3.7058	0.4764	0.0675	57.8	3	4.1	461.1931	1	46.339	59	0.6277	338.7	18	1	0	0	0	1
4RPM	5	FALSE	17.3973	0.0203	84	3.6715	0.4649	0.249	20.8889	8	3.6667	521.9008	-2	23.5556	36	0.4286	922.1	9	5	0	2	2	0
4RPM	6	FALSE	15.2657	0.0704	81	3.4024	0.4	0.1845	43.7895	6	4.1579	341.0866	1	23.8788	33	0.4074	462.5	8	3	3	4	0	1
4RPM	7	FALSE	11.1773	0.0091	43	3.8163	0.6129	0.1583	2.25	9	3.5833	384.812	1	4	5	0.1163	438.1	3	1	2	6	0	0
4RPM	8	FALSE	10.4701	0.0437	58	3.8368	0.5244	0.1272	36.9231	5	4	657.0687	1	26.4138	29	0.5	519.7	6	4	0	1	0	2
4RPM	9	FALSE	10.3362	0.0691	45	3.7146	0.4993	0.0788	46.7778	6	5.2222	253.802	-1	13	14	0.3111	281.3	0	3	5	1	0	0
4RSC	0	FALSE	46.0776	0.0794	366	3.8771	0.5162	0.0928	17.2083	28	3.875	2390.2512	2	38.9307	101	0.276	1436.3	0	3	29	15	0	0
4RSC	10	FALSE	7.0079	0.0131	45	3.2544	0.4418	0	24.6154	8	4.6154	101.7536	0	6	7	0.1556	109	0	0	11	0	1	0
4RSC	11	FALSE	6.0997	0.0171	76	3.7408	0.5337	0.1331	26	8	4.9167	619.0801	2	26.9412	34	0.4474	374.9	5	1	2	2	0	2
4RSC	12	FALSE	5.4976	0.1107	66	3.3388	0.419	0.0766	52.6667	8	4.7222	219.6715	0	28.3784	37	0.5606	90.7	0	5	12	0	0	1
4RSC	13	FALSE	5.1295	0.0061	45	3.5406	0.4365	0.2882	0.7273	8	3.8182	324.9979	4	19	20	0.4444	480.8	0	0	4	4	0	1
4RSC	14	FALSE	4.4232	0.0798	57	3.3049	0.4177	0.1142	48.1176	7	4.3529	186.5557	0	30.5556	36	0.6316	59	0	5	10	0	1	1
4RSC	15	FALSE	4.1476	0.0364	40	3.3876	0.3942	0.0667	35.9	5	4.5	216.8613	2	37	38	0.95	219.8	0	0	8	0	0	0
4RSC	16	FALSE	4.0487	0.0377	41	3.3254	0.4336	0.0316	40.5833	8	4.8333	166.3587	-1	11.6923	13	0.3171	109.6	0	6	6	0	0	0
4RSC	17	FALSE	3.9426	0.043	43	3.4421	0.5041	0.0875	42.4444	5	5.1111	148.7201	1	24.8889	27	0.6279	218.1	5	0	1	2	0	1
4RSC	18	FALSE	3.4254	0.0236	53	3.8642	0.4406	0.3409	35.6	5	5.1	307.5776	3	16	17	0.3208	599.3	0	3	2	4	0	0
4RSC	19	FALSE	3.1759	0.0309	72	4.4989	0.543	0.0783	39.1429	5	4	886.7098	1	17.9	20	0.2778	535.4	0	0	8	4	0	0
4RSC	1	TRUE	39.3058	0.7866	301	3.694	0.4821	0.1058	35.5208	24	4.2917	1386.0396	-1	78.7163	215	0.7143	878.2	2	19	14	8	1	4
4RSC	20	FALSE	3.1362	0.024	51	3.9097	0.4695	0.3539	35.6	5	5.1	412.3075	3	18	19	0.3725	601.5	0	3	2	4	0	0
4RSC	21	FALSE	2.9672	0.0652	55	3.3612	0.4958	0.0576	45.9091	2	4	147.8181	-1	36	37	0.6727	111.5	1	1	5	4	0	0
4RSC	22	FALSE	2.9103	0.0631	54	3.3846	0.4915	0.0351	45.9091	2	4	151.0841	-1	35	36	0.6667	112.9	1	1	5	4	0	0
4RSC	23	FALSE	2.768	0.0051	36	4.3736	0.6513	0.1861	-1.7	7	3.9	483.9315	-1	4.5714	7	0.1944	533.8	0	7	1	1	0	1
4RSC	24	FALSE	2.5333	0.005	37	4.1812	0.5683	0.1856	-3	6	3.8	529.8645	-1	15	16	0.4324	683	3	3	0	4	0	0
4RSC	25	FALSE	2.0439	0.0089	50	4.2876	0.5287	0.4334	18.8462	6	3.7692	1031.5652	-1	5	6	0.12	1016.6	1	12	0	0	0	0
4RSC	26	FALSE	1.0186	0.0051	39	3.4405	0.3839	0.0537	-2.6667	7	3.7778	201.351	-2	8	12	0.3077	191.7	0	3	10	1	0	0
4RSC	27	FALSE	0.1567	0.0083	41	3.8263	0.4821	0.3333	18.8182	4	3.4545	601.8923	0	8	9	0.2195	755.8	0	6	2	1	1	0
4RSC	28	FALSE	-0.0107	0.0049	40	3.8806	0.5642	0.1819	3.8571	3	3.2857	380.8072	-1	9	10	0.25	381.5	0	2	3	2	0	0
4RSC	2	TRUE	29.9454	0.736	238	3.7681	0.4849	0.118	39.7273	21	4.25	1236.9597	-2	74.2247	178	0.7479	881.9	2	18	14	7	0	3
4RSC	3	FALSE	17.0657	0.0228	168	3.9781	0.5349	0.15	21.9355	17	3.8387	1419.1522	2	18.878	41	0.244	1155.6	0	1	20	10	0	0
4RSC	4	FALSE	12.878	0.0342	115	4.1419	0.551	0.0755	15.1333	10	3.9333	1115.7205	0	51.0286	70	0.6087	810.4	0	7	7	9	0	0
4RSC	5	FALSE	8.644	0.0253	58	3.9138	0.5592	0.3012	28.9	7	4.8	365.1268	2	36.9474	38	0.6552	627.5	2	6	0	0	0	2
4RSC	6	FALSE	8.1287	0.0124	57	4.0307	0.6215	0.1435	19.3333	10	4.75	580.8052	1	20.4167	24	0.4211	519	0	0	4	8	0	0
4RSC	7	FALSE	7.8378	0.0101	54	4.061	0.5995	0.3354	16.5455	8	4	409.6517	2	21.8261	23	0.4259	741	2	7	0	0	0	2
4RSC	8	FALSE	7.5371	0.0106	57	3.642	0.5833	0.2842	15.6667	10	3.6667	494.4508	0	19.5455	22	0.386	726.4	0	2	9	1	0	0
4RSC	9	FALSE	7.066	0.0559	62	3.4081	0.4265	0.0445	37.1429	7	4.5	260.4711	2	42.7391	46	0.7419	269.4	0	0	12	0	0	0
4S0X	0	FALSE	21.1237	0.1568	179	3.8614	0.4863	0.0457	46.7895	7	4.4737	1466.2511	1	14.9474	38	0.2123	1020.7	14	4	0	16	4	0
4S0X	10	FALSE	10.0604	0.0075	43	3.6631	0.4568	0.5422	-16.375	5	3	277.447	1	12	13	0.3023	547.6	2	1	2	0	0	3
4S0X	11	FALSE	8.8757	0.033	40	3.3383	0.3958	0.1893	25.375	7	3.4375	202.0473	-1	11.8667	15	0.375	103.5	5	5	3	1	2	0
4S0X	12	FALSE	8.8008	0.0473	37	3.3835	0.3727	0.105	30.1333	7	3.4667	176.5491	-1	13.6	15	0.4054	99.9	5	4	3	1	2	0
4S0X	13	TRUE	8.1057	0.019	38	4.4339	0.5781	0.2867	2.8462	9	4.0769	732.5892	2	4	5	0.1316	814.2	4	3	1	5	0	0
4S0X	14	FALSE	8.0797	0.042	45	3.6131	0.4279	0.3872	16.1	5	3.4	331.0392	0	21.9167	24	0.5333	372.1	8	1	0	0	0	1
4S0X	15	FALSE	7.5877	0.043	47	3.4272	0.4021	0.1203	31.2143	7	3.8571	306.157	0	10	12	0.2553	278.1	4	6	3	1	0	0
4S0X	16	FALSE	7.1924	0.017	48	4.12	0.5513	0.1538	15.2727	7	4.2727	703.7045	2	3	4	0.0833	728.7	0	1	3	7	0	0
4S0X	17	FALSE	6.8512	0.0463	39	3.8614	0.5772	0.3328	32.6667	3	3.8889	565.4187	0	19	20	0.5128	600.1	6	0	3	0	0	0
4S0X	18	FALSE	5.6156	0.006	37	4.0994	0.5757	0.2707	-4.5714	4	3.7143	390.5918	1	5	6	0.1622	391.2	1	2	0	4	0	0
4S0X	19	FALSE	5.4743	0.0165	42	4.1731	0.5341	0.1451	19.6	6	4	783.8409	0	3	4	0.0952	664.7	0	4	3	3	0	0
4S0X	1	FALSE	16.6432	0.2145	62	4.0641	0.58	0.2557	29.6667	11	4.8667	873.9228	1	20.56	25	0.4032	646.4	8	3	2	2	0	0
4S0X	20	FALSE	5.4662	0.0069	36	4.2264	0.526	0.2537	-4.5714	4	3.7143	598.4075	1	11	12	0.3333	393	1	2	0	4	0	0
4S0X	21	FALSE	5.0928	0.0099	57	4.5229	0.605	0.2091	15	4	4.1538	793.5269	1	5.5	8	0.1404	849.7	0	5	0	5	0	3
4S0X	22	FALSE	4.2043	0.0078	62	4.2568	0.667	0.2082	8	4	4.0833	982.559	1	4.8889	9	0.1452	901.1	0	6	0	3	0	3
4S0X	2	FALSE	16.349	0.4434	52	3.8866	0.4964	0.1993	13.5	8	3.4375	619.9062	-1	33.8333	36	0.6923	711	3	5	0	5	0	3
4S0X	3	FALSE	14.3632	0.0395	56	3.8714	0.5378	0.3007	12.6667	9	4.3333	571.3777	1	16	17	0.3036	556.3	7	3	1	1	0	0
4S0X	4	FALSE	13.9807	0.0307	72	3.634	0.5009	0.4557	2.4444	11	3.8333	519.8304	4	4	10	0.1389	815.2	3	5	6	4	0	0
4S0X	5	FALSE	13.5712	0.0162	64	3.3063	0.4088	0.1866	-7.25	9	3.4375	188.4175	0	5	6	0.0938	255.1	0	5	4	5	0	2
4S0X	6	FALSE	13.5191	0.0198	68	3.2709	0.4273	0.1144	-7.4118	10	3.4706	190.7973	0	0	1	0.0147	235.1	0	5	4	6	0	2
4S0X	7	FALSE	11.5973	0.0178	45	4.3845	0.6419	0.1458	-2	9	4.1818	628.5552	2	6	7	0.1556	359.5	1	0	0	7	1	2
4S0X	8	FALSE	11.3714	0.0182	46	3.4241	0.4283	0.4506	0.0909	8	3.8182	252.4486	1	13	14	0.3043	536.9	5	0	2	4	0	0
4S0X	9	FALSE	10.8048	0.0218	41	4.3981	0.6275	0.1302	-1.1667	10	4.1667	689.2395	3	0	1	0.0244	464.8	1	1	0	6	2	2
4RW5	0	TRUE	40.2596	0.0939	134	3.7649	0.5092	0.1288	17.68	17	4.16	1016.6381	2	19.0698	43	0.3209	745.4	0	4	10	11	0	0
4RW5	10	FALSE	7.7106	0.0048	38	3.8139	0.6106	0.4328	-18.5714	6	4.5714	440.4763	4	0	1	0.0263	428.9	2	0	0	4	0	1
4RW5	11	TRUE	7.1346	0.0097	36	3.8258	0.5539	0.1756	12.1667	5	4.5	541.3668	4	12.8571	14	0.3889	464.9	5	0	0	1	0	0
4RW5	12	FALSE	6.2043	0.0498	37	3.5641	0.5105	0.359	40.8333	2	3.5	349.8093	1	17	18	0.4865	345.7	4	1	1	0	0	0
4RW5	13	FALSE	5.1694	0.0056	37	4.138	0.6073	0.3172	-1.75	4	2.875	712.1733	1	9.8182	11	0.2973	502.3	2	3	1	1	0	0
4RW5	1	FALSE	21.1525	0.1673	67	3.5934	0.4951	0.3152	23.6923	9	4.4615	570.3651	1	28.0625	32	0.4776	714.2	1	6	1	5	0	0
4RW5	2	FALSE	18.9377	0.2428	54	4.1382	0.6114	0.3996	7.3333	7	3.4167	741.1671	4	35.4872	39	0.7222	786.5	7	3	1	1	0	0
4RW5	3	FALSE	17.9834	0.022	69	4.0107	0.5133	0.28	22.6667	10	4.2667	807.6704	3	7	12	0.1739	860	2	7	2	4	0	0
4RW5	4	FALSE	13.2781	0.0116	39	4.1284	0.6176	0.2711	9.0769	9	4.4615	501.4832	4	8	9	0.2308	805.1	0	4	4	4	0	0
4RW5	5	FALSE	11.8871	0.0101	39	4.1838	0.6584	0.1946	10.5	8	4	461.9633	-1	4	5	0.1282	462.8	1	5	2	0	0	1
4RW5	6	FALSE	10.0822	0.0068	37	3.6729	0.5136	0.2233	-0.5	5	2.625	245.2553	1	12	13	0.3514	306.2	7	0	0	1	0	0
4RW5	7	FALSE	9.64	0.0208	40	3.6616	0.4725	0.1643	18.2222	5	3.6667	452.2066	4	19.4545	22	0.55	455.2	8	0	0	0	0	0
4RW5	8	FALSE	8.4629	0.0121	44	3.8872	0.5647	0.2769	17.5	5	4.4	516.1001	2	13.25	16	0.3636	611.4	4	0	0	6	0	0
4RW5	9	TRUE	8.0184	0.0114	38	3.9154	0.5306	0.3187	19.125	5	3.875	561.5158	3	10	11	0.2895	600.3	5	1	0	0	0	2
4XRF	0	FALSE	27.2278	0.2203	91	3.4715	0.4621	0.1729	43.125	4	3.75	657.5137	2	30.5116	43	0.4725	617	11	4	0	0	0	0
4XRF	10	FALSE	7.4448	0.2298	40	4.4437	0.5265	0.18	52.3	1	3.4	804.5087	0	32.7222	36	0.9	685.3	10	0	0	0	0	0
4XRF	11	TRUE	5.654	0.1194	38	3.8744	0.6185	0.3484	54.8571	2	4.1429	526.794	1	11.25	16	0.4211	603.9	7	0	0	0	0	0
4XRF	1	FALSE	22.3554	0.4292	60	3.8443	0.4868	0.4605	44.3	6	4.2	428.8946	2	30.4118	34	0.5667	724.3	5	5	0	0	0	0
4XRF	2	FALSE	20.4159	0.7213	64	4.069	0.5891	0.3737	46.625	2	3.75	833.4582	0	50.7119	59	0.9219	520	7	1	0	0	0	0
4XRF	3	FALSE	19.2955	0.2326	57	4.5414	0.6386	0.133	44.3	3	4.1	631.8549	-1	33.6	35	0.614	723.3	9	1	0	0	0	0
4XRF	4	FALSE	14.3686	0.0334	45	4.4838	0.672	0.2806	-5.2857	6	3.5714	734.5905	-1	18.7	20	0.4444	584.2	2	2	2	0	0	0
4XRF	5	FALSE	11.8153	0.0314	51	3.8183	0.5874	0.3988	20.875	4	3.875	687.355	0	20.6154	26	0.5098	818.2	6	2	0	0	0	0
4XRF	6	FALSE	11.167	0.0354	43	3.5242	0.4788	0.2737	27	4	4	336.0415	0	14	19	0.4419	647.2	5	0	2	2	0	0
4XRF	7	FALSE	10.8335	0.0359	39	3.6905	0.5501	0.2598	20.875	5	3.625	389.9361	0	6	8	0.2051	387	3	3	2	0	0	0
4XRF	8	FALSE	8.6908	0.0263	39	4.6912	0.667	0.1517	33.4286	1	3	741.4106	-1	21	22	0.5641	545.7	6	0	0	0	0	0
4XRF	9	FALSE	7.7708	0.0193	39	3.9981	0.5817	0.2745	20.6667	3	2.7778	554.3277	1	17.8261	23	0.5897	468.2	5	1	3	0	0	0
4YFA	0	FALSE	34.3625	0.0401	352	4.045	0.5442	0.4137	9.5156	37	3.875	3101.3242	3	20.0896	67	0.1903	2657.3	16	14	8	21	2	5
4YFA	10	FALSE	8.5708	0.0244	88	3.396	0.4162	0.2254	32.0455	11	3.5909	342.183	-1	24.0541	37	0.4205	231.8	10	4	1	7	0	1
4YFA	11	FALSE	7.4455	0.008	123	3.7853	0.4702	0.3301	12.75	10	3.55	859.0411	-4	14.5806	31	0.252	919.6	6	2	9	2	0	3
4YFA	12	FALSE	7.2109	0.0103	67	3.955	0.6247	0.1771	11.75	7	3.3333	446.1088	0	34.1667	36	0.5373	569.9	3	6	0	3	0	0
4YFA	13	FALSE	6.08	0.0051	47	4.0718	0.635	0.2063	-5.1538	10	3.2308	669.7905	1	9.2727	11	0.234	727.8	1	3	5	4	0	0
4YFA	14	FALSE	6.0246	0.0119	100	4.0408	0.5546	0.072	17.5789	9	3.3158	958.2084	-2	29.9459	37	0.37	849.9	4	1	6	8	0	0
4YFA	15	FALSE	5.1707	0.0103	73	4.2416	0.6583	0.1061	13.2727	6	3.4545	859.2679	0	33.5	36	0.4932	573.4	3	5	0	3	0	0
4YFA	16	FALSE	4.9807	0.0158	69	3.3798	0.4018	0.1318	27.7619	9	3.4286	280.2465	-1	17.04	25	0.3623	211.7	10	4	0	6	0	1
4YFA	17	FALSE	4.8857	0.0085	46	4.4802	0.6392	0.1282	14.9167	7	3.6667	678.0624	0	22	23	0.5	732.1	2	0	3	7	0	0
4YFA	18	FALSE	4.0217	0.0121	38	3.3937	0.3696	0.2991	24.2	9	4.2	193.5747	1	6.2	10	0.2632	293.4	0	8	2	3	0	2
4YFA	19	FALSE	3.8749	0.0542	72	3.6253	0.4657	0.2955	45.75	8	4.4375	599.2601	1	19.0345	29	0.4028	466.5	3	3	3	3	1	3
4YFA	1	FALSE	31.0915	0.0284	465	4.1641	0.4726	0.16	17.0213	28	3.9574	4484.748	1	22.8519	108	0.2323	3279.8	14	21	10	31	0	0
4YFA	20	FALSE	3.849	0.0254	42	3.6558	0.4632	0.3314	36.3636	6	4.1818	235.1904	1	19	20	0.4762	304.2	2	2	2	2	1	2
4YFA	21	FALSE	3.8229	0.0059	43	4.6163	0.6673	0.1063	7.2727	7	3.5455	698.4032	0	10	11	0.2558	708.4	2	0	2	7	0	0
4YFA	22	FALSE	3.1296	0.0068	53	3.9415	0.5678	0.1523	11.7692	7	3.2308	430.2848	-2	10	11	0.2075	504.8	3	1	1	8	0	0
4YFA	23	FALSE	3.031	0.0351	149	3.8274	0.4745	0.6458	40.3846	8	4.1923	1628.8811	2	15.697	33	0.2215	1160.3	1	10	5	12	1	1
4YFA	24	FALSE	2.4967	0.0061	40	3.8773	0.5943	0.0846	8.25	6	3.875	339.6138	0	15	16	0.4	487	2	2	0	3	1	0
4YFA	25	FALSE	2.3139	0.0096	69	3.3918	0.4437	0.1501	19.3846	6	3.5385	415.2899	-1	20.2727	22	0.3188	309.8	4	5	0	2	2	0
4YFA	26	FALSE	2.2861	0.0075	89	4.2598	0.5203	0.2389	16.3125	6	3.625	976.6885	-1	4	5	0.0562	861.2	8	2	1	5	0	0
4YFA	27	FALSE	2.2128	0.0078	61	4.0002	0.5343	0.3835	13.9375	9	3.5	992.1341	-1	9.2727	11	0.1803	712	3	6	3	4	0	0
4YFA	28	FALSE	2.1759	0.0059	41	3.8322	0.5972	0.2678	8.25	6	3.875	310.5324	0	12	13	0.3171	480.6	2	2	0	3	1	0
4YFA	29	FALSE	1.9938	0.0252	42	3.4481	0.4308	0.4099	37.6667	6	4.5	205.2076	0	3	4	0.0952	260.5	0	6	2	4	0	0
4YFA	2	FALSE	24.2419	0.0316	313	3.8975	0.518	0.306	23.7826	24	4.1304	2254.8242	5	26.5195	77	0.246	1551.9	5	20	4	12	1	5
4YFA	30	FALSE	1.6318	0.0048	39	3.9485	0.6142	0.2083	-0.5556	7	3	524.3755	0	5.4286	7	0.1795	446.1	0	1	6	2	0	0
4YFA	31	FALSE	1.1935	0.0137	42	3.7451	0.478	0.3364	28.1	6	3.7	618.6609	-1	9	10	0.2381	397.1	1	4	3	2	0	0
4YFA	32	FALSE	1.0247	0.0195	67	3.4885	0.4488	0.2391	32.6429	7	4.1429	455.5267	1	14.32	25	0.3731	657.4	2	7	0	0	1	4
4YFA	33	FALSE	1.0155	0.0127	55	3.3465	0.3965	0.0658	26.7273	4	3.6364	195.543	0	17.5789	19	0.3455	177	3	4	0	2	2	0
4YFA	34	FALSE	0.6732	0.0111	39	4.0171	0.617	0.5239	24.375	5	4.125	492.4468	0	13	14	0.359	626.4	4	3	1	0	0	0
4YFA	35	FALSE	0.4903	0.0227	41	3.4281	0.3615	0.3215	36	5	4.3636	275.2785	1	12.4	15	0.3659	431.2	2	5	0	1	1	2
4YFA	36	FALSE	-0.5542	0.1423	39	3.2033	0.3682	0.4179	62.25	3	4.4167	167.0178	1	15	16	0.4103	219.4	0	5	2	4	1	0
4YFA	37	FALSE	-0.7971	0.0907	36	3.3068	0.41	0.3136	55.4615	4	4.6154	128.5185	0	8.3636	11	0.3056	261.4	8	2	0	3	0	0
4YFA	38	FALSE	-0.8198	0.005	37	4.1709	0.7258	0.1027	4.375	4	3.5	535.1861	0	10	11	0.2973	485	3	2	1	2	0	0
4YFA	39	FALSE	-1.4148	0.0897	36	3.2724	0.4501	0.4573	53.375	3	4.625	237.8508	0	24.8889	27	0.75	313.6	6	1	0	1	0	0
4YFA	3	TRUE	17.8604	0.6999	111	3.6378	0.4751	0.0813	45.5	12	4.6818	373.9812	-1	74.3656	93	0.8378	152.3	6	2	10	4	0	0
4YFA	40	FALSE	-1.5925	0.01	38	4.0368	0.5694	0.1513	22.4	6	5	596.2397	2	7	10	0.2632	639	0	9	0	1	0	0
4YFA	41	FALSE	-1.9207	0.1087	40	3.7108	0.5101	0.6241	58.1429	2	4	325.1842	0	16	17	0.425	398.2	1	3	0	0	0	3
4YFA	42	FALSE	-2.3914	0.0395	41	3.5168	0.4737	0.34	43.1667	4	3.6667	351.1033	1	18.8571	21	0.5122	490.8	4	3	0	3	0	2
4YFA	43	FALSE	-2.929	0.0067	73	3.9302	0.5445	0.2018	13.75	5	3.5625	847.4908	-1	5.8	10	0.137	614.7	11	3	0	2	0	0
4YFA	44	FALSE	-3.1411	0.021	39	3.5747	0.5523	0.2483	35.4444	4	3.5556	418.844	1	11.1765	17	0.4359	386.2	3	2	3	1	0	0
4YFA	4	FALSE	17.4728	0.011	224	4.2472	0.5067	0.5308	10.9394	18	3.8788	2644.1843	2	14.6842	38	0.1696	1912.2	3	10	7	11	1	3
4YFA	5	FALSE	17.3868	0.0191	198	3.8644	0.504	0.1804	23.7778	18	4.7037	1538.4242	5	16.9268	41	0.2071	1022.1	2	14	3	6	1	2
4YFA	6	TRUE	15.5662	0.5674	116	3.6211	0.4537	0.2069	46.7391	12	4.6957	412.2235	-1	65.6735	98	0.8448	154.4	6	4	9	4	0	0
4YFA	7	FALSE	12.7918	0.0075	92	3.9812	0.5203	0.0989	-4.05	13	3.75	795.0895	1	28.3871	31	0.337	754.7	3	9	2	2	1	3
4YFA	8	FALSE	12.5811	0.0225	133	4.0455	0.5129	0.5093	24.9231	14	4	1018.7938	1	32.5556	36	0.2707	1072.1	2	9	1	13	0	2
4YFA	9	FALSE	9.5748	0.0083	131	3.8623	0.4866	0.5238	10.1429	13	3.619	1119.3549	-3	13.2593	27	0.2061	1086.8	6	1	12	4	0	1
4ZR1	0	FALSE	33.7411	0.2025	209	3.7306	0.4894	0.3693	23.3824	18	3.8235	1638.6818	2	38	97	0.4641	1781.2	10	12	0	10	0	2
4ZR1	1	TRUE	16.785	0.7728	68	3.7389	0.5157	0.0477	48.8667	7	4.7333	394.5683	1	57.9677	62	0.9118	441.1	15	0	0	0	0	0
4ZR1	2	TRUE	13.809	0.306	101	3.7667	0.4674	0.1158	54.5455	7	4.4545	665.416	-1	36.3548	62	0.6139	811	8	5	0	7	0	2
4ZR1	3	FALSE	13.7666	0.0225	56	3.2655	0.4192	0.0816	14.1875	11	4.375	207.0497	-9	25.3939	33	0.5893	167.5	11	3	0	2	0	0
4ZR1	4	TRUE	12.9169	0.5859	55	4.2674	0.6163	0.1299	48.5455	6	5	583.9794	1	50.4906	53	0.9636	505.6	11	0	0	0	0	0
4ZR1	5	FALSE	8.7971	0.0101	57	3.7909	0.4622	0.4723	11.7273	8	3.7273	623.3376	-2	8.1818	11	0.193	690.4	4	2	0	3	0	2
4ZR1	6	FALSE	5.64	0.0178	46	3.7134	0.4725	0.4355	26.5455	7	4.2727	704.9371	1	10	11	0.2391	641.2	5	3	0	3	0	0
4ZR1	7	FALSE	5.4049	0.0174	36	3.683	0.4564	0.4478	24.6364	8	4.0909	399.0269	2	7.7778	9	0.25	524.4	3	4	0	2	0	2
4ZR1	8	FALSE	4.5372	0.0123	36	3.9746	0.5669	0.346	21.7	5	3.9	438.3348	-1	15	16	0.4444	538.6	1	2	0	4	0	3
4ZR1	9	FALSE	2.0518	0.0727	36	3.9152	0.6866	0.0604	43.5	1	4.25	547.5941	1	31.697	33	0.9167	488	3	1	0	0	0	0
5D91	0	FALSE	31.5702	0.0382	92	3.8396	0.4788	0.2075	-5	10	3.375	744.5822	-1	16.7619	21	0.2283	834.7	10	4	0	1	0	0
5D91	10	FALSE	8.1521	0.009	37	4.0629	0.5232	0.809	-5.3333	4	3.3333	826.3447	-3	16.8421	19	0.5135	652.4	0	4	2	0	0	0
5D91	1	FALSE	29.2925	0.0329	78	4.2453	0.51	0.229	-14	10	3.3125	767.1159	0	16	17	0.2179	693.3	12	3	0	0	0	0
5D91	2	FALSE	27.9722	0.0263	99	4.0397	0.5227	0.3167	9.5	7	3.3889	987.1879	-1	18.2759	29	0.2929	714.2	4	4	1	5	0	0
5D91	3	FALSE	23.0526	0.1364	56	3.4623	0.4312	0.2116	30.9375	10	4.25	261.4164	0	17.6364	22	0.3929	353.8	16	0	0	0	0	0
5D91	4	TRUE	22.725	0.686	54	4.009	0.5876	0.1902	37.5455	6	4.6364	567.6882	-2	38.7143	42	0.7778	619.7	8	3	0	0	0	0
5D91	5	TRUE	18.9406	0.8652	45	4.1753	0.596	0.1633	52.0833	7	4.75	797.7531	0	36.45	40	0.8889	666.7	11	1	0	0	0	0
5D91	6	FALSE	16.1215	0.0875	42	3.4533	0.436	0.6404	36.1818	7	4.4545	273.9186	2	17	18	0.4286	517.2	2	1	7	1	0	0
5D91	7	FALSE	10.6705	0.1984	37	3.9623	0.5754	0.0725	34.7778	3	4	638.8284	0	30.3636	33	0.8919	549.7	8	1	0	0	0	0
5D91	8	TRUE	9.1079	0.3055	36	3.9385	0.7105	0.2125	53	4	4.6667	496.864	0	24.9032	31	0.8611	316.6	6	0	0	0	0	0
5D91	9	FALSE	8.3694	0.0574	38	3.4774	0.4877	0.7865	41.3636	4	4.0909	295.4007	3	13.7333	15	0.3947	642.4	4	3	4	0	0	0
5HCN	0	TRUE	33.9936	0.9242	112	3.6727	0.4783	0.0257	61.7895	7	5.1053	545.0076	3	75.7282	103	0.9196	539.6	11	0	7	1	0	0
5HCN	1	FALSE	27.9406	0.0704	90	4.0555	0.5526	0.134	22.2222	13	4.4444	931.374	4	26.0645	31	0.3444	998.9	8	1	3	5	0	1
5HCN	2	FALSE	27.3696	0.0548	110	3.8053	0.5184	0.2848	33.6	7	3.9333	613.554	0	35.0588	51	0.4636	871.4	12	2	0	0	0	1
5HCN	3	FALSE	22.0896	0.0447	76	3.2787	0.3919	0.1961	23.4706	9	3.3529	313.5402	-1	35.7959	49	0.6447	403.1	13	2	2	0	0	0
5HCN	4	FALSE	15.8275	0.0176	44	3.7264	0.5078	0.0954	10.1111	8	4.1111	397.7807	2	29	30	0.6818	500.1	1	2	1	3	0	2
5HCN	5	FALSE	15.2338	0.0292	78	3.5285	0.4863	0.7197	26.6875	8	3.6875	944.0261	3	16.1875	32	0.4103	1184.4	5	9	0	1	0	1
5HCN	6	FALSE	10.0623	0.013	38	3.3981	0.4705	0.2267	19.8889	5	3.2222	167.6763	0	17	18	0.4737	299.3	4	4	0	0	0	1
5HCN	7	FALSE	8.7408	0.0152	43	4.4978	0.6535	0.061	22	4	3.8571	689.9167	1	28.4667	30	0.6977	521.1	5	0	0	2	0	0
5HCN	8	FALSE	7.2581	0.026	38	3.9348	0.6059	0.2385	31.2222	6	4.4444	601.7044	1	6.8889	9	0.2368	509.4	3	4	2	0	0	0
5HCN	9	FALSE	3.43	0.1512	36	4.1544	0.6795	0.0503	58.625	2	4.375	630.3471	1	30.4375	32	0.8889	594.5	8	0	0	0	0	0
5UWZ	0	TRUE	37.6059	0.7892	165	3.614	0.4554	0.1265	29.9375	12	3.5625	769.077	-4	60.2947	95	0.5758	406.4	30	1	0	0	0	0
5UWZ	1	TRUE	14.254	0.6097	59	3.5307	0.4513	0.0534	48.3077	4	4.1538	246.9985	2	53.5636	55	0.9322	139.9	12	1	0	0	0	0
5UWZ	2	FALSE	10.2103	0.0285	69	3.7259	0.4342	0.1906	25.15	8	3.85	554.2121	-3	3.7778	9	0.1304	723.4	16	3	0	0	0	0
5UWZ	3	FALSE	9.1136	0.3481	48	3.9293	0.5085	0.1329	62.4	4	4.9	404.9466	1	34.6111	36	0.75	291.2	10	0	0	0	0	0
5UWZ	4	FALSE	8.2777	0.0483	39	4.4737	0.6429	0.4013	34.75	6	5.25	603.1025	1	24.9231	26	0.6667	445.6	7	1	0	0	0	0
5UWZ	5	FALSE	8.0249	0.0073	45	4.3568	0.7013	0.3237	-7.4286	6	3.5714	681.6257	-1	6	7	0.1556	592.7	4	3	0	0	0	0
5UWZ	6	FALSE	7.1912	0.0123	45	3.7563	0.5265	0.1358	13.7	5	3.9	356.2672	-3	21	22	0.4889	835.7	7	1	0	0	0	2
5UWZ	7	FALSE	6.3126	0.0525	53	3.6255	0.5117	0.2072	39.6667	2	3.6667	393.7233	0	30.4848	33	0.6226	558.8	7	2	0	0	0	0
5UWZ	8	FALSE	4.782	0.0555	39	3.2267	0.3702	0.1515	35.4444	2	3.4444	129.6334	1	35.5263	38	0.9744	68.4	8	0	0	0	0	0
5UWZ	9	FALSE	3.2512	0.0056	40	3.5431	0.5072	0.1443	6.875	2	3	231.1003	-1	4	5	0.125	389.6	8	0	0	0	0	0
6A94	0	FALSE	45.4105	0.7086	302	3.8409	0.4855	0.4221	22.2889	29	3.8889	2123.0664	2	64.0795	151	0.5	1609.3	33	4	3	5	0	0
6A94	10	FALSE	0.3933	0.0588	38	3.7666	0.5775	0.281	40.875	3	4.125	495.6864	1	34	35	0.9211	364.3	8	0	0	0	0	0
6A94	11	TRUE	-0.4676	0.03	38	3.828	0.6016	0.4106	35	2	3	301.399	0	29.6774	31	0.8158	358.3	8	0	0	0	0	0
6A94	12	FALSE	-0.7154	0.0495	40	3.5086	0.3837	0.1883	45.5556	2	4	234.098	2	21.2174	23	0.575	529	9	0	0	0	0	0
6A94	13	FALSE	-0.9124	0.0721	39	4.1017	0.5981	0.2008	52.2857	2	3.8571	507.9991	0	12	13	0.3333	0	0	0	0	0	0	0
6A94	1	FALSE	43.5641	0.2239	357	3.9118	0.5145	0.2724	27.32	26	4.02	2731.9004	7	43.8714	140	0.3922	2254.6	38	5	0	7	0	0
6A94	2	FALSE	16.0874	0.0132	133	3.7766	0.5229	0.0758	7.45	13	3.45	774.3426	0	28.7442	43	0.3233	609.6	7	0	0	4	0	0
6A94	3	FALSE	6.4863	0.0161	62	4.1795	0.559	0.5522	21	9	4.0769	698.4448	0	27.2632	38	0.6129	842.3	11	0	0	2	0	0
6A94	4	FALSE	5.0084	0.5414	42	4.1299	0.6115	0.4776	86.2	5	6.1	430.0397	0	34.8889	36	0.8571	501.6	8	2	0	0	0	0
6A94	5	FALSE	5.0044	0.0201	58	3.8932	0.4925	0.4328	17.5833	6	3.4167	550.6714	2	36.6667	42	0.7241	614.2	10	1	0	1	0	0
6A94	6	FALSE	2.1959	0.0945	38	4.4359	0.6952	0.1789	50.5	4	4.375	504.6921	1	28.6	30	0.7895	391.9	8	0	0	0	0	0
6A94	7	FALSE	2.1005	0.0071	56	3.4859	0.4597	0.1665	13.6667	5	3.7778	296.5139	1	9.2308	13	0.2321	0	0	0	0	0	0	0
6A94	8	FALSE	1.8591	0.0373	53	4.3609	0.7375	0.1803	37	4	4	790.9419	-1	29.9355	31	0.5849	213.6	3	0	0	0	0	0
6A94	9	FALSE	0.8513	0.1853	61	4.0117	0.5452	0.4419	58.4167	3	4	621.1503	0	32.7442	43	0.7049	601.1	12	0	0	0	0	0
6BML	0	TRUE	38.2901	0.9675	283	3.7144	0.4795	0.1701	57.4865	17	4.7027	1817.9406	2	88.5354	254	0.8975	1501.6	34	0	1	2	0	0
6BML	10	FALSE	3.9769	0.0081	37	3.5136	0.5092	0.7234	0.6	8	3.9	327.1493	0	15.1765	17	0.4595	548.6	5	1	0	2	0	2
6BML	11	FALSE	3.621	0.0051	41	3.4517	0.4597	0.1749	-5.6364	5	3.0909	162.2053	-2	6	7	0.1707	262.6	0	2	4	3	0	2
6BML	12	FALSE	2.8777	0.1856	41	3.5006	0.4325	0.0979	60.9	4	5.2	166.8749	0	34.8333	36	0.878	272.9	10	0	0	0	0	0
6BML	13	FALSE	2.7332	0.0682	47	4.1564	0.5306	0.4747	41.7778	4	4.6667	709.2515	-1	45.4894	47	1	668.4	9	0	0	0	0	0
6BML	14	FALSE	2.7319	0.0054	37	3.8678	0.5099	0.5472	-11.1429	6	3.8571	496.1696	1	15	16	0.4324	427.7	2	2	0	0	0	3
6BML	15	FALSE	2.4584	0.0187	44	4.2718	0.5794	0.3064	28.5	6	5.3	632.5297	2	14.9412	17	0.3864	496.2	4	0	2	4	0	0
6BML	16	FALSE	1.0819	0.0049	69	3.7145	0.4797	0.4341	-14.5455	5	2.9091	743.6205	-2	19.4667	30	0.4348	921.9	9	2	0	0	0	0
6BML	17	FALSE	0.8081	0.0072	41	4.1431	0.5819	0.3948	9.8	5	4.8	633.5973	3	6	8	0.1951	620.5	4	1	1	4	0	0
6BML	18	FALSE	-0.3621	0.0066	41	4.1853	0.6272	0.4696	2.875	4	3.25	607.8336	-2	29.5758	33	0.8049	502	0	2	1	3	1	1
6BML	19	FALSE	-0.3789	0.0472	37	3.2256	0.4113	0.5823	45.75	3	4.625	139.6659	1	7	8	0.2162	438.4	3	1	1	2	1	0
6BML	1	TRUE	22.0288	0.8887	137	3.6591	0.4409	0.3494	58.6296	13	4.9259	676.0396	2	77.1148	122	0.8905	634.6	24	0	0	3	0	0
6BML	20	FALSE	-0.6261	0.397	50	3.8971	0.4635	0.1437	79.1	2	5.1	585.2849	1	41.6	45	0.9	483.2	8	0	0	2	0	0
6BML	21	FALSE	-1.0542	0.1215	37	3.8856	0.4864	0.4648	56.125	3	4.25	505.2455	0	31.0588	34	0.9189	584.3	7	0	0	1	0	0
6BML	22	FALSE	-1.1818	0.0085	44	3.5215	0.5604	0.5089	17.6364	3	2.7273	296.6091	0	16.9	20	0.4545	700	3	2	3	3	0	0
6BML	2	FALSE	20.0507	0.8376	257	3.9313	0.4981	0.2363	64.6667	10	5.381	1908.094	1	72.1339	224	0.8716	1688	29	0	0	5	0	2
6BML	3	FALSE	12.7339	0.0641	106	3.3304	0.4051	0.0942	39.2857	10	4.619	371.5667	3	23.2667	30	0.283	330.2	6	8	1	6	0	0
6BML	4	FALSE	7.7968	0.4313	63	3.5618	0.466	0.2948	64.25	5	5.3333	308.537	0	55.5593	59	0.9365	466.3	10	0	0	2	0	0
6BML	5	FALSE	7.6139	0.0324	68	3.3647	0.4117	0.3217	32.2778	9	4.1111	262.6519	3	12	17	0.25	474.5	4	6	0	8	0	0
6BML	6	FALSE	7.485	0.0457	74	4.0437	0.578	0.1972	29.1111	5	4.1111	855.3131	1	52.9474	57	0.7703	712	5	1	0	2	0	1
6BML	7	FALSE	7.065	0.0183	42	3.3189	0.4165	0.3632	27	7	4.9167	109.5598	3	7	8	0.1905	131.9	6	4	0	2	0	0
6BML	8	FALSE	6.1075	0.0173	99	3.7871	0.519	0.2536	21.6471	8	3.3529	950.5554	1	24.3556	45	0.4545	1071.6	3	5	3	5	1	0
6BML	9	FALSE	4.9103	0.0063	63	3.5427	0.465	0.4515	1.0714	6	2.8571	277.7567	-2	4.8571	7	0.1111	576.6	0	2	4	6	0	2
3WVA	0	FALSE	34.1023	0.1967	62	4.6706	0.6161	0.4361	12.4706	9	3.4706	1032.5801	3	10.6154	13	0.2097	961.8	3	6	1	5	0	0
4CP6	0	FALSE	31.4425	0.0184	55	4.7314	0.5003	0.2649	1.5714	9	2.7143	1494.913	-1	5	6	0.1091	871.5	0	0	6	8	0	0
4CP6	1	FALSE	25.5639	0.0331	44	4.6946	0.5692	0.0753	5.7222	13	3.1111	1181.9596	0	1.5	4	0.0909	1083	0	1	8	9	0	0
4PQD	0	FALSE	38.5972	0.9353	43	4.9416	0.714	0.0541	48.2222	5	5.4444	804.3784	-1	20	21	0.4884	644.9	1	0	1	7	0	0
4QLP	0	FALSE	30.3811	0.041	97	4.7148	0.512	0.2361	11.125	11	3.7083	1533.9673	-1	7.8462	13	0.134	1493.8	0	8	3	12	0	0
4QLP	1	FALSE	22.9161	0.629	62	4.9336	0.6073	0.0586	35.7778	6	4.1111	1408.3885	0	32.9744	39	0.629	824.3	1	6	0	8	3	0
4QLP	2	FALSE	20.7864	0.0904	57	4.9009	0.5269	0.1188	29.1429	7	4.2143	1157.5868	-3	20	21	0.3684	785.3	2	3	1	5	0	2
4QLP	3	FALSE	20.0252	0.1537	56	4.7621	0.4754	0.1781	24	6	4.6667	1084.1492	1	25.4074	27	0.4821	560.3	0	2	1	1	0	2
4QLP	4	FALSE	14.5262	0.0459	41	4.7479	0.5924	0.128	20.1429	10	4.5	1058.7207	2	8.4	10	0.2439	735.9	0	2	3	5	0	4
4R8X	0	FALSE	41.5467	0.5663	127	4.5757	0.4577	0.4175	13.75	14	3.3333	1584.8652	2	16.6923	26	0.2047	1411.8	4	14	4	3	0	0
4R8X	10	FALSE	9.3084	0.0103	36	5.0012	0.54	0.4934	1.9231	8	3.3077	903.9391	-2	3	4	0.1111	917.8	0	5	7	1	0	0
4R8X	1	FALSE	39.533	0.5887	119	4.6246	0.4476	0.3611	14.5652	13	3.3913	1463.8356	2	17.5652	23	0.1933	1424.2	3	13	5	3	0	0
4R8X	2	FALSE	20.9727	0.0192	72	4.5882	0.5473	0.2055	-11.9412	10	3.2941	1263.7496	-3	8.5455	11	0.1528	913.1	3	5	10	0	0	0
4R8X	3	FALSE	20.3202	0.0166	73	4.6751	0.5469	0.1801	-9.25	9	3.3125	1247.5739	-2	8.5455	11	0.1507	961.2	3	5	12	0	0	0
4R8X	4	FALSE	16.2787	0.1355	43	4.9028	0.6693	0.0548	21.9231	6	3.8462	753.3403	1	14	15	0.3488	466.5	0	4	9	0	0	0
4R8X	5	FALSE	15.3863	0.0927	42	4.9047	0.658	0.0616	21.9231	6	3.8462	782.9454	1	13	14	0.3333	473.8	0	4	9	0	0	0
4R8X	6	FALSE	14.2258	0.033	39	4.9961	0.6659	0.1103	18.3571	7	3.7857	870.3606	1	10	11	0.2821	478.3	0	4	9	0	0	0
4R8X	7	FALSE	11.3264	0.0162	36	4.4665	0.5988	0.2115	-5.5556	4	3.4444	456.8279	1	11	12	0.3333	484.8	2	2	5	0	0	0
4R8X	8	FALSE	10.6671	0.0188	42	4.5845	0.4911	0.2288	21	8	3.9286	662.1615	3	2	3	0.0714	665.8	3	9	3	0	0	0
4R8X	9	FALSE	9.7931	0.012	41	4.4983	0.4294	0.2859	10.0769	8	3.8462	617.6255	3	0	1	0.0244	609.5	3	6	5	0	0	0
4RAX	0	FALSE	24.9606	0.248	64	4.9044	0.565	0.233	43.1111	7	4.2222	1478.3633	3	8.9412	17	0.2656	0	0	0	0	0	0	0
4RAX	1	FALSE	24.9141	0.7913	40	4.9374	0.6986	0.2885	39.8462	6	4.1538	946.3282	-3	17.3684	19	0.475	0	0	0	0	0	0	0
4RGY	0	FALSE	36.999	0.3654	39	4.3648	0.5008	0.0953	22	3	4.1429	293.7584	-2	21	22	0.5641	459.8	2	0	0	12	0	0
4RXV	0	FALSE	36.4408	0.6458	38	4.9915	0.5658	0.2317	24.2727	6	4.1818	1058.959	2	16	17	0.4474	655.5	0	3	6	1	0	0
4RZ9	0	FALSE	34.4388	0.34	61	4.8508	0.5931	0.2616	-0.0769	7	3.5385	1312.2841	-2	27.6471	34	0.5574	838.1	5	3	2	0	0	0
4RZ9	1	FALSE	25.9183	0.0282	41	4.8827	0.5738	0.1211	3.6429	9	4.2857	747.7051	0	9	10	0.2439	393.3	1	1	5	3	0	0
4RZ9	2	FALSE	18.9159	0.073	50	4.7617	0.571	0.3709	25.1579	10	4.0526	1312.7761	1	6.8	15	0.3	1115.4	5	1	0	9	0	0
4UUL	0	FALSE	39.5357	0.6976	109	5.0525	0.5544	0.2602	21.2143	13	3.7857	2222.1289	1	33.3171	41	0.3761	1326.9	9	9	1	8	0	0
4UUL	1	FALSE	25.3614	0.1781	70	4.9765	0.557	0.0998	49.0625	8	5	674.5912	0	15	16	0.2286	750.2	4	2	3	5	0	2
4UUL	2	FALSE	24.5101	0.1916	65	5.0042	0.5804	0.0859	49.0625	8	5	697.9196	0	16	17	0.2615	798.5	4	2	3	5	0	2
4UUL	3	FALSE	18.9987	0.041	61	4.733	0.4942	0.1465	26.2632	8	3.7895	954.2181	0	15.1765	17	0.2787	713.6	7	6	1	4	0	0
4UUL	4	FALSE	15.5665	0.0231	49	4.6792	0.5042	0.0406	13.7692	8	3.6154	773.9791	-1	15	16	0.3265	558.5	5	1	0	5	0	0
4UUL	5	FALSE	15.1014	0.0173	45	4.6203	0.5027	0.0764	14.9167	8	3.8333	608.2322	-1	8	9	0.2	542.7	5	1	0	5	0	0
4UUL	6	FALSE	14.3433	0.2757	38	4.587	0.5016	0.1647	34.5333	6	3.5333	878.0026	1	26.8571	28	0.7368	661.9	4	6	2	0	0	1
4UUL	7	FALSE	14.1572	0.0464	43	4.809	0.5404	0.1454	34.4286	7	3.7857	766.0676	-1	12	13	0.3023	478.6	3	4	4	1	0	1
4UUL	8	FALSE	10.2482	0.0248	57	4.6263	0.4531	0.594	22.125	2	3.5	1356.5966	0	19.5455	22	0.386	908.6	6	4	0	3	0	0
4UWW	0	FALSE	34.0141	0.393	53	4.7872	0.5549	0.0321	4.4545	6	4.2727	927.2109	2	43.087	46	0.8679	741.2	5	0	4	2	0	0
4W98	0	FALSE	38.3488	0.5138	77	4.7348	0.4366	0.1831	-5.625	10	3.25	1120.2722	-3	44.6522	46	0.5974	911.3	7	2	2	3	0	2
4WDC	0	FALSE	39.7851	0.6845	45	4.9761	0.5378	0.113	36.5	6	3.7143	537.6348	0	15	16	0.3556	759.9	3	3	3	4	0	0
4X9R	0	FALSE	27.8306	0.8956	102	4.774	0.5737	0.1296	41.6111	9	4.1111	2036.5048	4	45.1795	78	0.7647	1239	7	1	4	4	0	0
4X9R	1	FALSE	11.0632	0.0232	54	4.5667	0.5408	0.0636	19.1667	6	4.0833	1161.5588	1	10.8571	14	0.2593	865.7	0	0	6	4	0	0
4XEH	0	FALSE	37.1449	0.9032	64	5.0134	0.6026	0.111	47	7	4.5714	1067.8906	0	50	51	0.7969	812.2	13	1	0	0	0	0
4XEH	1	FALSE	23.9368	0.2474	51	5.1234	0.4969	0.1554	37	4	3.4706	1141.8988	1	37.641	39	0.7647	1230.1	15	2	0	0	0	0
4XEH	2	FALSE	15.4175	0.1154	38	4.8523	0.5168	0.2586	32.7857	7	3.7857	1180.3059	-2	23.28	25	0.6579	881.6	12	2	0	0	0	0
4Y1W	0	FALSE	34.0954	0.2678	67	4.6365	0.4604	0.2699	22.5789	10	4.0526	1084.8929	4	12.8696	23	0.3433	1205.7	5	3	7	4	0	0
4Y2F	0	FALSE	36.826	0.8178	39	4.5843	0.4891	0.1872	39.1	5	4.3	722.8798	0	14	15	0.3846	543.6	3	3	3	1	0	0
4YEC	0	FALSE	38.5072	0.8267	53	4.8895	0.6177	0.448	37.875	8	4.1875	1058.9213	-1	24.7692	26	0.4906	652.7	0	1	2	6	1	4
4YME	0	FALSE	34.8564	0.7233	37	4.5466	0.4425	0.1913	37.7692	4	3.9231	788.105	-2	15	16	0.4324	622.1	4	1	3	2	0	2
4YNH	0	FALSE	32.6115	0.0597	38	4.9499	0.6057	0.0288	16.375	4	3.5	696.1827	0	7	8	0.2105	482.2	7	1	0	0	0	0
4YTK	0	FALSE	27.83	0.5577	40	4.74	0.4809	0.1247	3.8333	6	3.8333	565.1202	-2	22	23	0.575	627	3	6	2	1	0	0
4YTK	1	FALSE	27.5165	0.0632	62	4.9986	0.4809	0.4694	6.6429	6	3.4286	1748.7402	-2	11.5294	17	0.2742	1255.1	0	5	2	6	0	1
4YTW	0	FALSE	44.8108	0.8164	119	4.4019	0.458	0.2261	32.5806	20	4.4194	1203.3577	4	47.9697	66	0.5546	1180.3	6	5	10	9	0	1
4YTW	1	FALSE	23.0803	0.0379	52	4.5171	0.4755	0.2999	19.625	12	4.1875	590.4317	4	25.8519	27	0.5192	639.7	3	4	7	2	0	0
4YTW	2	FALSE	12.824	0.0934	54	4.8256	0.6235	0.2362	43.2308	5	4.3846	1075.8527	3	27	28	0.5185	1048.7	2	5	2	4	0	0
4YTW	3	FALSE	11.2849	0.0071	37	4.3658	0.4911	0.2453	6.3636	7	3.3636	342.2856	2	3	4	0.1081	374	3	0	5	2	1	0
4YTW	4	FALSE	9.8823	0.0118	44	4.7737	0.6339	0.3805	16.3077	8	4.2308	1064.6187	1	12.4286	14	0.3182	969.4	11	1	0	2	0	0
4ZM7	0	FALSE	37.5463	0.0531	36	5.0475	0.7476	0.0411	-3.6667	9	3.8889	866.1028	1	6	7	0.1944	470	0	3	1	0	1	4
4ZOT	0	FALSE	41.4998	0.5035	42	4.5778	0.6657	0.1653	6.0714	9	3.8571	913.3314	3	6.75	8	0.1905	802.8	0	6	2	5	0	0
5ARM	0	FALSE	38.0622	0.669	68	4.6745	0.5294	0.5109	18.3158	8	3.0526	1193.5991	-1	23	24	0.3529	1480.7	7	9	0	3	0	0
5AVG	0	FALSE	39.5807	0.7176	48	4.9192	0.6432	0.158	23.1538	10	4.5385	1296.4105	1	24.7692	26	0.5417	382.6	0	4	2	1	0	1
5AVH	0	FALSE	41.8965	0.3669	149	4.9031	0.5086	0.1627	15.2424	20	4.0909	2528.3928	-2	27.8846	52	0.349	969.2	5	9	1	10	0	0
5AVH	1	FALSE	16.6146	0.4242	65	5.0025	0.565	0.0455	30.25	6	4.125	1419.5374	0	34	35	0.5385	933.6	14	1	0	1	0	0
5AVH	2	FALSE	7.9716	0.0536	40	4.664	0.5809	0.0872	16.1111	3	3.5556	807.7868	0	25.5556	27	0.675	762.3	7	1	0	1	0	0
5B08	0	FALSE	27.9889	0.067	41	4.3874	0.4319	0.2556	15.8125	8	3.75	752.5704	1	10.4211	19	0.4634	717.7	4	2	6	3	0	0
5BTW	0	FALSE	32.6843	0.1356	41	4.8398	0.5871	0.2449	31.2	6	3.9	719.4201	1	17.7895	19	0.4634	850	4	1	1	4	0	0
5BTW	1	FALSE	30.4299	0.4633	39	4.844	0.545	0.3207	33	2	3.6667	941.0864	1	32	33	0.8462	530.4	0	1	3	2	0	0
5BTY	0	FALSE	34.8722	0.0598	45	4.7458	0.6167	0.1883	10.9	8	4.1	947.527	2	7.5556	9	0.2	544.3	4	3	0	2	0	1
5C98	0	FALSE	34.137	0.6261	39	4.6922	0.499	0.1745	35.2857	5	3.7857	819.3533	1	21.913	23	0.5897	1049.3	0	4	6	4	0	0
5DAZ	0	FALSE	39.7647	0.525	52	4.4796	0.4585	0.3859	22.2667	11	4.2667	949.2786	1	13	14	0.2692	893.1	3	2	4	4	0	1
5DMD	0	FALSE	27.0156	0.2586	42	4.7963	0.592	0.1597	44.3571	6	4.2857	1037.4198	2	4.8571	7	0.1667	729.6	0	2	9	3	0	0
5E1W	0	FALSE	31.3272	0.5821	66	4.9494	0.5407	0.2277	33.0833	5	3.9167	1624.1193	4	38.25	40	0.6061	1159.6	8	3	0	0	0	0
5E1W	1	FALSE	30.2153	0.8583	59	5.0264	0.5654	0.0987	37	7	4.3571	1627.96	-3	41.4583	48	0.8136	1305.2	9	2	0	1	0	2
5E1W	2	FALSE	20.0904	0.8106	45	4.6389	0.5567	0.06	55.3333	4	4.3333	1088.8698	2	36.7619	42	0.9333	903.6	12	0	0	0	0	0
5EHA	0	FALSE	33.2853	0.0358	44	4.7304	0.5559	0.3056	7	10	3.75	803.9214	0	3	4	0.0909	776.5	0	4	3	3	0	0
5EJ3	0	FALSE	38.2948	0.7781	83	4.6402	0.5457	0.3393	28.875	9	4.5625	994.6024	0	30.3529	34	0.4096	837.4	0	2	13	1	0	0
5EJ3	1	FALSE	18.7278	0.0471	48	4.9974	0.5736	0.4771	21.7143	8	4.2143	1255.5974	0	8	9	0.1875	628	0	1	10	2	0	0
5G51	0	FALSE	35.5898	0.5443	61	4.7622	0.6159	0.3426	13.6429	7	3.4286	1291.1387	-1	21.6154	26	0.4262	930.8	0	6	2	3	1	0
5G5C	0	FALSE	41.55	0.8109	125	4.7526	0.5765	0.3335	32.0357	16	4.0357	2063.2649	-3	66.3659	82	0.656	1289.9	9	4	0	15	0	0
5G5C	1	FALSE	7.0995	0.0247	51	4.5729	0.5339	0.7054	31.7	4	3.6	880.1299	0	25.7857	28	0.549	733	6	3	0	0	0	0
5GT5	0	FALSE	39.7417	0.5751	109	4.8617	0.5517	0.1795	6.68	20	4.04	2710.5586	5	16.6286	35	0.3211	1128.9	0	4	5	14	0	3
5GT5	1	FALSE	22.2538	0.0126	59	4.7902	0.5169	0.1502	8.3333	10	3.6	756.8799	2	6.1538	13	0.2203	637.2	0	1	3	8	0	3
5GT5	2	FALSE	19.373	0.0105	40	4.7571	0.5144	0.1353	-14.6	14	3.8	676.9443	3	0	0	0	708.4	2	5	5	3	0	0
5GYC	0	FALSE	40.4861	0.6019	89	4.8675	0.5338	0.2786	10.5	9	3.8125	955.2119	-2	36.6316	38	0.427	633.6	0	3	11	2	0	0
5GYC	1	FALSE	12.7884	0.0154	36	4.4926	0.4881	0.1041	17	5	3.6	390.5841	-2	5	6	0.1667	308.8	2	0	7	1	0	0
5GYC	2	FALSE	11.0665	0.0532	38	5.0236	0.6552	0.3496	19.75	9	4.3333	1023.4028	0	5	6	0.1579	689.5	1	4	5	2	0	0
5H1N	0	FALSE	35.8866	0.1654	36	4.6766	0.5729	0.5424	-5.3333	9	4.7778	855.0565	2	17.8	20	0.5556	621.6	5	2	0	2	0	0
5H7T	0	FALSE	27.0338	0.0765	52	4.8638	0.5298	0.159	27.3125	8	4.25	1252.796	-1	1	2	0.0385	720.4	6	3	0	5	0	0
5H9K	0	FALSE	43.3393	0.5731	67	4.6724	0.53	0.329	6.3684	13	3.7895	823.2266	2	20.8	25	0.3731	964.1	0	4	10	5	0	0
5HOC	0	FALSE	33.8373	0.9489	43	4.7936	0.5875	0.0944	58.5	4	4.8	1024.0465	0	37.0256	39	0.907	858.8	9	1	0	0	0	0
5HOC	1	FALSE	30.1317	0.9212	42	4.701	0.5042	0.0995	53.1111	5	4.8889	1348.6063	-1	33.1111	36	0.8571	803.6	8	1	0	0	0	0
5I32	0	FALSE	37.9393	0.7223	46	4.7915	0.4829	0.1151	23.6	6	3.2667	822.4268	-1	25	26	0.5652	605.7	7	6	0	2	0	0
5I45	0	FALSE	35.0398	0.4581	40	5.0088	0.6949	0.1693	19.8889	5	3.6667	912.5311	1	14.5	16	0.4	468.4	5	0	2	0	0	0
5I4I	0	FALSE	38.8341	0.163	72	4.8867	0.5338	0.1995	9.6316	11	3.5263	1047.7041	1	16.7778	18	0.25	799.6	5	2	0	12	0	0
5I4I	1	FALSE	26.4907	0.7188	40	5.0587	0.6885	0.2428	41.2857	6	4.0714	681.1448	2	24	25	0.625	669.3	8	5	0	0	1	0
5I4I	2	FALSE	14.9198	0.0098	37	4.9407	0.6721	0.2499	4.7778	4	4	922.8646	1	10	11	0.2973	560	2	4	0	1	0	1
5I5N	0	FALSE	31.3203	0.1636	42	4.5176	0.4797	0.3403	30.0714	7	3.7857	790.4024	1	8	9	0.2143	1058.8	5	0	0	7	0	2
5ID8	0	FALSE	36.6628	0.0806	38	4.4027	0.4757	0.2516	17.1429	8	3.5714	385.6395	-3	8	9	0.2368	534.1	0	0	11	4	0	0
5ID8	1	FALSE	30.4187	0.2313	36	4.9293	0.6492	0.0428	20.7143	4	3.5	960.0371	1	14	15	0.4167	884.5	0	4	5	4	1	0
5IHS	0	FALSE	34.8016	0.3813	37	5.0645	0.7311	0.0287	20.4444	5	3.5556	884.9277	0	17.5238	21	0.5676	554.6	9	0	0	0	0	0
5IHW	0	FALSE	40.5609	0.3588	39	4.9469	0.5781	0.3805	6.5385	9	3.3077	911.2445	4	10	11	0.2821	760.6	0	3	2	7	0	1
5IHW	1	FALSE	33.2167	0.0513	38	4.5364	0.4881	0.3829	36.7692	4	3.7692	314.3291	2	5	6	0.1579	566.5	0	5	3	4	0	0
5II6	0	FALSE	38.7251	0.0991	46	4.6719	0.5474	0.5889	-7	9	4	761.7367	-4	8	9	0.1957	1259	0	7	4	1	0	0
5IJM	0	FALSE	34.9172	0.5497	47	4.9418	0.5756	0.1509	48.6667	5	4.5833	815.0435	1	17	18	0.383	788.6	10	2	0	0	0	0
5ISV	0	FALSE	34.3009	0.7951	147	4.7657	0.5167	0.0379	30.5	11	4	2472.5256	-1	28.2456	57	0.3878	1511.5	7	2	10	8	0	0
5ITM	0	FALSE	40.8477	0.3817	43	4.4813	0.4595	0.3477	13.0833	10	3.9167	759.0168	-1	7.5556	9	0.2093	801.1	0	0	7	6	1	0
5ITM	1	FALSE	30.4057	0.0622	38	4.5637	0.5756	0.1211	20.75	5	4.25	808.9725	1	6	7	0.1842	644.8	0	1	2	6	0	0
5ITQ	0	FALSE	34.8162	0.7296	153	4.9271	0.5586	0.1001	24.3	14	4	2598.3137	0	55.8537	82	0.5359	1431.4	11	5	4	10	0	0
5ITQ	1	FALSE	14.8467	0.0305	87	4.8225	0.4689	0.3426	27.2353	8	4.1176	1871.6057	0	18.3571	28	0.3218	1380.9	8	3	0	4	0	2
5JO8	0	FALSE	28.9943	0.0408	37	5.1012	0.7217	0.4646	28	4	4.3	912.2307	-2	10	11	0.2973	689.6	5	4	0	1	0	0
5JQN	0	FALSE	29.8855	0.2213	70	4.6862	0.5693	0.1503	5.2308	3	3.3077	1449.1721	-3	22.3333	24	0.3429	835.2	10	2	0	0	0	0
5LF9	0	FALSE	39.5841	0.1937	102	4.74	0.4911	0.3101	14.5	14	4.2917	1714.4539	-3	14.1111	18	0.1765	1261.9	5	4	7	7	1	0
5MBQ	0	FALSE	36.6309	0.6115	60	4.8833	0.4704	0.4414	21.3846	6	3.8462	1117.2334	2	20	21	0.35	851.9	1	5	0	4	0	3
5MFI	0	FALSE	40.2084	0.4132	64	4.8978	0.6332	0.6742	10.8571	10	4.2857	1270.3787	1	16	17	0.2656	843.5	9	1	0	0	0	0
5MFI	1	FALSE	33.8681	0.0293	54	4.3341	0.4524	0.3832	-1.5556	14	4.2222	501.3736	1	3	4	0.0741	311.2	9	4	0	0	0	0
5MFI	2	FALSE	25.5931	0.1453	40	5.1434	0.6215	0.6135	-2.0909	5	2.7273	841.6376	1	15	16	0.4	505	6	3	0	0	0	0
5MFI	3	FALSE	20.6196	0.0967	38	4.7146	0.5977	0.3377	21.3636	6	4.8182	1016.9045	-1	12	15	0.3947	649.1	6	3	0	0	0	0
5MPV	0	FALSE	35.0698	0.6485	42	4.7609	0.5133	0.1513	16.1111	4	4	853.5185	0	24.8462	26	0.619	757.6	4	3	0	2	0	0
5MUK	0	FALSE	34.7754	0.2128	142	4.8233	0.5397	0.2953	34.8529	12	3.6765	1991.5989	-2	11.6667	18	0.1268	1029	0	9	19	2	1	0
5MUK	1	FALSE	19.1992	0.0423	45	4.686	0.5417	0.1546	4.6875	14	4	931.0505	-1	7.5556	9	0.2	651.3	3	0	4	8	0	0
5N4B	0	FALSE	38.3589	0.0578	125	4.8887	0.5101	0.2451	-2.1304	18	3.8261	2276.9163	-3	22.4737	38	0.304	1690.7	0	7	4	11	0	1
5N4B	1	FALSE	37.4255	0.5687	117	4.6992	0.547	0.1632	18.9643	15	3.5714	1736.7727	0	41.098	51	0.4359	1237.5	0	8	4	12	1	3
5N4B	2	FALSE	22.8166	0.0344	72	4.6065	0.4989	0.0849	15.36	16	4.2	1026.865	7	8.1818	11	0.1528	902.5	0	1	19	5	0	0
5N4B	3	FALSE	20.6608	0.0266	59	4.6538	0.538	0.1923	23.0556	12	4.1111	707.8051	1	7	8	0.1356	777.8	2	4	3	8	0	1
5N4B	4	FALSE	15.5865	0.1365	62	4.9531	0.6465	0.1083	30.5833	8	4.5	1489.8726	2	29.9429	35	0.5645	747.6	5	0	4	2	0	0
5N8B	0	FALSE	32.4679	0.0691	151	4.7644	0.4743	0.2175	17	17	4.125	2683.489	-3	9.4286	28	0.1854	1767	0	9	14	3	0	9
5N8B	1	FALSE	30.2124	0.0456	150	4.7702	0.5014	0.1459	15.4091	16	4.1818	3062.6794	-3	7.2222	18	0.12	1737.9	0	6	15	4	0	9
5N8B	2	FALSE	17.26	0.2506	39	4.9143	0.636	0.0816	4.5455	8	3.1818	874.0937	1	21	22	0.5641	538.4	0	8	1	0	0	3
5N8B	3	FALSE	17.2488	0.1845	36	4.925	0.6127	0.1768	5.25	9	3.1667	707.6628	1	19	20	0.5556	536.5	0	7	1	2	0	2
5N8B	4	FALSE	16.4037	0.0747	37	4.985	0.6046	0.2015	5.25	9	3.1667	719.9549	1	16	17	0.4595	530.7	0	7	1	2	0	2
5NOA	0	FALSE	38.2522	0.2911	42	4.8024	0.5702	0.226	18.1538	8	4.3077	924.1794	1	11	12	0.2857	632.3	2	1	0	5	3	1
5NR4	0	FALSE	35.32	0.7455	39	4.7249	0.6849	0.1643	25.8	5	3.7	709.2853	0	19	20	0.5128	599.3	10	0	0	0	0	0
5NT7	0	FALSE	35.4768	0.1252	44	4.5095	0.4187	0.2946	1	7	3.6	766.8301	0	10.7692	13	0.2955	649.5	5	2	0	3	0	0
5NT7	1	FALSE	30.3857	0.0356	39	4.4472	0.3966	0.3396	1	7	3.6	670.7244	0	7.7778	9	0.2308	687.1	5	2	0	3	0	0
5O29	0	FALSE	29.3352	0.5281	75	4.9321	0.6789	0.1134	-2.0667	9	3.6667	1721.1204	-2	31	50	0.6667	1290.7	4	7	2	2	0	0
5O29	1	FALSE	23.8415	0.3599	56	4.7298	0.5129	0.2023	32.1333	5	3.6667	1276.3351	0	26.4828	29	0.5179	941.1	6	3	0	3	2	1
5O29	2	FALSE	21.204	0.0689	39	4.7688	0.5694	0.1612	-0.5714	9	3.4286	1069.0244	2	18	19	0.4872	570.5	12	2	0	0	0	0
5O29	3	FALSE	13.7974	0.0179	39	4.8941	0.549	0.1122	21.0833	3	3.8333	799.6594	0	14	15	0.3846	818.5	3	5	0	3	0	0
5O95	0	FALSE	37.5889	0.2736	104	4.8334	0.5749	0.0403	22.25	12	3.7917	1883.4772	-2	23.5484	31	0.2981	1017	2	11	3	7	0	0
5O95	1	FALSE	25.4983	0.5317	52	4.5542	0.4905	0.6818	15.3571	10	4.0714	840.8685	2	32.6471	34	0.6538	923.6	6	3	0	5	0	0
5O95	2	FALSE	22.9713	0.0591	63	4.8304	0.5395	0.0976	17.4167	7	4	932.9984	-2	21.3043	23	0.3651	695.9	8	2	1	1	0	0
5O95	3	FALSE	21.9662	0.1197	58	4.548	0.4601	0.0614	32.3333	8	4.0556	1047.5533	-1	20	21	0.3621	597.1	1	9	1	5	0	0
5O95	4	FALSE	15.7784	0.0103	64	4.8156	0.5853	0.3284	-1.6667	7	3.6667	1261.5082	-2	7.8571	14	0.2188	979.6	5	6	1	3	0	0
5O95	5	FALSE	13.2135	0.0097	46	4.7023	0.5251	0.5483	2.8182	6	4.2727	794.8243	-2	9	10	0.2174	1097.5	0	5	0	6	0	0
5O95	6	FALSE	8.9275	0.0155	38	4.6845	0.6077	0.4225	14.75	7	3.8333	803.5599	-2	6.6667	9	0.2368	800.1	5	2	2	3	0	0
5OJ5	0	FALSE	34.9783	0.0639	48	4.6433	0.4694	0.097	6.5714	7	4.5	777.2902	4	6	7	0.1458	536.3	0	1	10	1	0	0
5OJ5	1	FALSE	33.4043	0.1392	47	4.6545	0.5121	0.0558	33.3529	8	3.8824	869.6943	3	4	5	0.1064	561	0	0	14	2	0	0
5OXC	0	FALSE	38.1612	0.4995	41	5.0328	0.7377	0.1177	-10	8	3.7	1126.1052	1	12.4286	14	0.3415	830.5	0	5	1	4	0	0
5OXC	1	FALSE	30.896	0.0527	38	4.5251	0.5347	0.0859	1.6	6	3.6	747.8038	0	8	9	0.2368	701.9	0	0	9	0	0	0
5OXZ	0	FALSE	39.3002	0.0692	41	4.8878	0.5995	0.3157	5.1875	13	3.5	1053.5245	0	5	6	0.1463	769.9	0	5	4	0	0	0
5SUI	0	FALSE	44.0259	0.8477	67	4.529	0.455	0.1039	35.8235	12	4.9412	823.0165	0	23	24	0.3582	844.7	0	1	11	4	1	0
5SUI	1	FALSE	28.2258	0.0432	58	4.8777	0.527	0.0558	29.9444	8	4.2778	805.1024	1	7	8	0.1379	803.6	0	2	9	6	0	1
5SUI	2	FALSE	27.4062	0.0595	51	4.733	0.5591	0.2053	16.0667	9	4.4	1267.967	1	13.6	15	0.2941	1111.4	0	5	4	4	1	1
5SV2	0	FALSE	33.0407	0.6049	59	4.8435	0.5936	0.5017	23.9231	4	3.3077	1109.2085	-2	19.25	24	0.4068	1005.5	9	2	0	2	0	0
5SXO	0	FALSE	36.1719	0.6198	50	4.9346	0.5561	0.1487	36.6	4	3.7	788.899	2	34	35	0.7	635.8	3	4	0	3	0	0
5TOQ	0	FALSE	40.9434	0.6997	91	4.7341	0.4627	0.1949	21.4167	12	4.4583	1340.0485	2	42.5333	45	0.4945	1073.1	5	9	2	7	0	0
5TOQ	1	FALSE	24.5264	0.1249	67	4.5492	0.4714	0.1513	18.9375	9	4.0625	1253.8088	1	29.8889	36	0.5373	1112.3	2	8	0	6	0	0
5TOQ	2	FALSE	14.2144	0.0104	55	5.0724	0.5801	0.1304	-0.2	7	3.5	1578.5364	2	9.2727	11	0.2	871.3	10	2	0	6	0	0
5TOQ	3	FALSE	10.7495	0.0266	50	4.6597	0.4713	0.2545	27.1667	7	4.1111	1136.3229	1	5.1111	9	0.18	907.6	2	4	2	10	0	0
5TZ5	0	FALSE	37.4181	0.8273	41	4.8161	0.4841	0.3727	41.9286	7	4.2857	994.4016	0	14	15	0.3659	0	0	0	0	0	0	0
5TZ5	1	FALSE	28.8389	0.03	38	4.802	0.5438	0.276	17.6	7	4	766.2986	2	4	5	0.1316	322.8	0	1	1	3	0	0
5TZ5	2	FALSE	27.6795	0.0275	39	4.7955	0.5619	0.1472	18.5	7	4.2	758.0076	2	1	2	0.0513	336.9	0	1	2	2	0	0
5TZ5	3	FALSE	25.5097	0.0318	36	4.847	0.5392	0.5407	21.1818	7	4	940.9052	3	2	3	0.0833	0	0	0	0	0	0	0
5U5O	0	FALSE	36.8314	0.6281	84	4.6494	0.5587	0.2166	13.7778	13	3.6667	1924.7197	-1	21.7368	38	0.4524	1217.3	4	2	6	6	0	0
5U5O	1	FALSE	22.6961	0.1033	38	4.8393	0.6615	0.4107	25.5	9	4.1667	672.8799	1	14	15	0.3947	686.8	2	5	2	1	0	1
5UMP	0	FALSE	37.5527	0.9532	51	4.8249	0.4989	0.3869	52.5294	9	5.2353	1166.1427	0	32.3429	35	0.6863	1139.7	0	3	9	5	0	0
5UMP	1	FALSE	21.6047	0.0269	37	4.638	0.5734	0.1355	15	7	3.6364	824.7128	1	9	10	0.2703	645.3	5	3	1	2	0	0
5VX1	0	FALSE	33.3488	0.4629	55	5.0069	0.5955	0.2337	19.3333	4	4	1048.527	-3	23.9231	26	0.4727	724.6	4	2	0	2	0	1
5VX1	1	FALSE	24.7407	0.0165	46	4.8936	0.5657	0.2598	-7.3636	5	3.2727	704.2459	-1	2	3	0.0652	485.9	5	2	0	2	0	0
5VX1	2	FALSE	20.8163	0.2188	37	4.6585	0.5514	0.2764	31.9231	6	4.2308	858.3845	2	14	15	0.4054	745.8	7	3	0	0	0	2
5W1N	0	FALSE	34.4259	0.5343	47	4.6821	0.5799	0.3023	34.9231	7	4.3846	985.1088	2	14.9412	17	0.3617	660.2	0	4	6	2	0	0
5W1N	1	FALSE	25.12	0.0497	41	4.5368	0.5547	0.1672	38.6364	5	4.0909	584.0013	1	4	5	0.122	464	0	0	9	2	0	0
5WSD	0	FALSE	41.5108	0.5823	44	4.6383	0.4782	0.2538	7.7647	10	3.5294	695.08	-2	22	24	0.5455	551.4	0	3	11	1	0	1
5XAV	0	FALSE	26.5588	0.0178	69	4.8354	0.4733	0.4148	1.125	8	3.3125	1441.4979	-5	7	12	0.1739	1165	10	3	0	2	0	1
5XAV	1	FALSE	23.3319	0.0556	45	4.82	0.4799	0.4304	12	10	4.5333	1089.0574	6	18.9	20	0.4444	1129.1	6	5	0	3	0	1
5XAV	2	FALSE	21.3941	0.7622	51	4.5704	0.5259	0.4374	51.7143	2	4.7143	974.2407	1	43.7959	49	0.9608	709.4	4	2	0	2	0	0
5XAV	3	FALSE	20.7835	0.0298	47	4.6486	0.484	0.4617	18.25	8	3.875	803.6651	4	6.75	8	0.1702	763.1	4	5	0	4	0	3
5XAV	4	FALSE	13.0831	0.0072	40	4.6826	0.5425	0.3549	-7.5455	5	3.0909	817.6459	-3	2.5	4	0.1	727.6	5	3	0	2	0	1
5XAV	5	FALSE	11.218	0.0125	37	4.7219	0.66	0.0519	22.2222	3	4	788.2555	-1	9	10	0.2703	613.4	2	2	2	1	0	2
5XBC	0	FALSE	32.1935	0.7968	63	4.4458	0.5242	0.1292	30.6667	8	3.8667	1272.1029	0	29.0233	43	0.6825	873.1	6	1	6	2	0	0
5XBC	1	FALSE	21.8492	0.0109	51	4.7121	0.427	0.6007	9.125	3	4	1009.2363	-1	11.7143	14	0.2745	758	0	2	3	3	0	0
5XBU	0	FALSE	40.9854	0.4912	53	4.8986	0.7314	0.3618	9.6	11	3.8667	1178.5958	1	10.7692	13	0.2453	591.5	0	5	0	6	0	0
5XBU	1	FALSE	28.8551	0.042	46	4.7377	0.5812	0.3743	11.6875	13	5.25	1285.522	7	2.6667	6	0.1304	649.3	2	4	2	5	0	0
5XCY	0	FALSE	49.3634	0.5646	134	4.5668	0.4268	0.2982	5	23	4.129	1631.265	5	22.4737	38	0.2836	704.8	3	3	3	13	0	0
5XCY	1	FALSE	8.2739	0.3268	41	4.6942	0.6994	0.4226	65.4444	2	4.2222	744.6255	0	13	14	0.3415	374.2	6	0	0	0	0	0
5YDE	0	FALSE	33.4726	0.3787	37	4.702	0.6229	0.0968	13.25	5	4	1241.3506	1	21.7391	23	0.6216	637.7	5	0	0	2	0	1
5YKR	0	FALSE	33.1897	0.0326	52	4.6943	0.5795	0.3227	-15.4667	12	3.8	1480.251	-2	8.7273	11	0.2115	812.6	5	1	2	7	0	0
5YKR	1	FALSE	28.6739	0.0102	55	4.7939	0.5751	0.2399	2.0769	6	3	1011.9481	-1	7	8	0.1455	704.7	11	0	1	0	1	0
5YKR	2	FALSE	26.9182	0.0125	43	4.3525	0.4269	0.2074	-8.6923	8	4.2308	580.5875	1	7	8	0.186	489.9	2	4	0	7	0	0
5YKR	3	FALSE	24.3078	0.0137	45	4.6664	0.6421	0.1683	12.3333	5	3.5	796.7548	-2	9	10	0.2222	716.4	9	3	0	0	0	0
5YKR	4	FALSE	22.2237	0.0113	36	4.3386	0.4237	0.1939	-8.6923	8	4.2308	551.9618	1	5	6	0.1667	482	2	4	0	7	0	0
5YKR	5	FALSE	14.3528	0.0124	36	4.8253	0.6566	0.1107	24.0833	3	3.1667	866.0798	-1	3	4	0.1111	676.7	4	1	5	1	0	1
5Z8P	0	FALSE	35.3253	0.9562	57	4.6162	0.4807	0.1493	53.4118	6	4.0588	783.6775	1	46.3673	49	0.8596	589.8	11	0	0	2	1	0
5Z8P	1	FALSE	29.6543	0.5576	45	4.3101	0.545	0.0059	38.9231	4	3.5385	262.0982	-2	40	41	0.9111	189.8	7	2	0	4	0	0
6AT0	0	FALSE	41.2893	0.5063	49	4.6912	0.5825	0.0604	-7.8	7	3.3	572.5258	-4	18	19	0.3878	857.8	0	4	3	1	0	1
6AVX	0	FALSE	35.5304	0.6339	38	4.891	0.5591	0.3669	37.3571	7	3.7143	1011.2625	1	14.375	16	0.4211	713.4	4	5	0	4	0	1
6B9X	0	FALSE	35.6276	0.2888	77	4.8585	0.5768	0.1658	-5	15	3.9048	1842.1749	0	16.8333	24	0.3117	1102.8	4	1	9	5	0	2
6B9X	1	FALSE	26.9514	0.0339	59	4.8095	0.5058	0.4587	13.75	6	4.4167	955.5043	0	12.8571	14	0.2373	847.3	7	1	0	5	0	0
6B9X	2	FALSE	23.5262	0.0293	42	4.7438	0.6145	0.1542	8.5833	8	3.9167	802.2365	0	12	13	0.3095	734.8	1	5	4	2	0	0
6B9X	3	FALSE	21.3094	0.6268	40	4.754	0.4522	0.4555	39.6364	6	4.5455	991.8679	3	20	21	0.525	1042.4	5	2	0	4	0	0
6B9X	4	FALSE	20.2921	0.0862	41	4.6268	0.5695	0.273	34	9	4.2	872.744	0	11	16	0.3902	814.8	4	0	5	6	0	0
6BCD	0	FALSE	37.4815	0.6804	43	4.7223	0.4832	0.4803	26.9286	8	4	960.4583	1	13	16	0.3721	964.4	2	4	1	3	0	0
6BIO	0	FALSE	31.2946	0.0312	45	4.649	0.4849	0.0692	-2.8824	11	3.5882	885.7222	-1	5.5556	9	0.2	1008.5	0	9	5	3	0	0
6BJJ	0	FALSE	40.0905	0.7472	105	4.852	0.5115	0.48	25.9615	14	4.4615	1974.9807	0	43.6452	62	0.5905	1469.2	13	3	8	1	0	0
6BJJ	1	FALSE	15.3735	0.0188	55	4.8849	0.6392	0.3111	18.3333	8	3.9333	1280.4396	2	12.9333	15	0.2727	1126.5	3	5	0	7	0	0
6BLM	0	FALSE	33.8609	0.2496	38	4.7775	0.5273	0.3739	7.2	3	3	684.5093	0	18	19	0.5	600	1	7	1	0	0	1
6BLM	1	FALSE	29.7056	0.2033	41	4.4662	0.4481	0.4711	3.6364	2	2.8182	798.5686	-1	18.5	20	0.4878	760.4	0	5	5	0	0	3
6CAF	0	FALSE	38.7598	0.4603	36	4.5583	0.6162	0.1107	6.4545	8	4.1818	763.5621	0	11	12	0.3333	430.2	0	3	0	1	2	3
6CAF	1	FALSE	28.8311	0.0084	36	4.639	0.5303	0.0527	-0.25	4	3.375	675.4353	0	2	3	0.0833	526.5	5	1	0	1	0	0
6CHX	0	FALSE	36.6801	0.4898	36	4.6508	0.46	0.4807	6.6	7	4.4	431.3141	2	11	12	0.3333	587.2	1	2	2	5	0	0
6CHX	1	FALSE	30.8598	0.0869	45	4.9782	0.7159	0.4685	6.2143	8	3.4286	1479.5581	-3	6.6	10	0.2222	782.7	4	4	0	5	1	0
6DNM	0	FALSE	36.2633	0.3284	48	4.6482	0.5375	0.273	6	5	3.0909	769.7753	1	28	29	0.6042	687.2	9	1	0	1	0	0
6DNO	0	FALSE	34.8225	0.0362	52	4.8031	0.5227	0.1455	3.2353	10	4.2353	828.9615	-2	8	9	0.1731	888.5	0	3	2	10	0	0
6DNO	1	FALSE	34.4386	0.5982	41	4.8285	0.6227	0.3795	28.1429	7	4.3571	569.1933	2	25	26	0.6341	473.2	4	1	0	9	0	0
6E28	0	FALSE	27.7091	0.0208	43	4.8607	0.456	0.4371	8.9	4	3.7	1073.6847	-2	6	8	0.186	1125.1	11	0	0	0	0	2
6ELM	0	FALSE	35.9961	0.3467	37	4.5785	0.4574	0.4003	-0.5556	6	3.2222	773.3573	1	13	14	0.3784	821.4	1	6	2	0	0	0
6F0Q	0	FALSE	50.1025	0.9832	53	5.0656	0.7083	0.064	78.3333	12	6	370.628	0	19	20	0.3774	146.2	0	0	13	0	0	0
6F4I	0	FALSE	34.7126	0.6257	40	4.7813	0.7038	0.2627	13.5	4	3.125	819.6779	1	25.9259	27	0.675	711.9	4	0	4	0	0	0
6F54	0	FALSE	38.6304	0.9716	38	4.5896	0.4545	0.2821	59.4167	6	5	504.5319	0	29	30	0.7895	383	6	1	4	1	0	0
6F54	1	FALSE	28.5366	0.084	36	4.8587	0.7119	0.1591	23.4444	5	4.3333	977.4567	-3	16	17	0.4722	797.7	4	2	0	3	0	0
6FC0	0	FALSE	35.1829	0.488	43	4.962	0.5727	0.4388	38.3077	7	4.3846	1036.1187	2	12.8571	14	0.3256	825.7	2	3	2	6	0	0
6FDG	0	FALSE	36.9608	0.6418	111	4.9753	0.519	0.2453	15.36	16	3.52	2254.9497	4	37.1154	52	0.4685	1597.4	3	6	6	10	0	0
6FDG	1	FALSE	24.8107	0.0183	122	4.6334	0.5113	0.1953	16.3684	10	3.2632	2043.3413	0	8	13	0.1066	1553.5	10	4	12	3	0	0
6FDG	2	FALSE	20.8639	0.0612	80	4.8285	0.5521	0.2461	18.4167	14	3.5417	1755.0717	2	18.4667	30	0.375	1553.1	3	6	5	9	1	0
6FDG	3	FALSE	19.3859	0.013	98	4.5304	0.478	0.1247	6.625	10	3.3125	1921.7124	0	6.2222	9	0.0918	1394.9	7	3	14	1	0	0
6FDG	4	FALSE	14.0103	0.0295	54	4.6605	0.4901	0.2871	18	12	3.65	1038.1051	2	11.8462	13	0.2407	1244.8	1	5	5	7	1	0
6FDG	5	FALSE	12.7838	0.0365	48	4.6475	0.5157	0.3474	24.45	11	3.75	1320.8707	3	13.6471	17	0.3542	1214.7	1	5	5	7	2	0
6FDG	6	FALSE	10.9457	0.0095	64	5.074	0.5555	0.4161	14.75	5	3.625	1510.4253	1	9.3333	12	0.1875	1031.6	1	0	0	13	0	0
6FDG	7	FALSE	8.1496	0.004	61	4.8313	0.4952	0	-14	3	3.4	770.2814	0	1.5	4	0.0656	511.2	4	4	0	0	0	12
6FTH	0	FALSE	33.9397	0.0937	103	5.0351	0.582	0.1611	4.2	11	4	1701.4037	-1	17.12	25	0.2427	888.1	9	2	2	5	0	2
6FTH	1	FALSE	23.0559	0.7953	40	4.811	0.5252	0.1942	34.2353	10	4.2941	641.1854	3	27.4483	29	0.725	581.7	8	4	1	3	0	1
6FXD	0	FALSE	32.0582	0.2543	92	4.5909	0.4821	0.231	25.7895	10	3.8421	1648.4442	0	15.6552	29	0.3152	1554.2	7	7	5	0	0	0
6FXD	1	FALSE	17.3571	0.5692	46	4.4105	0.4756	0.2069	39.8667	4	3.8	743.0259	-1	21.8519	27	0.587	648.4	7	0	6	0	0	2
6FXD	2	FALSE	13.6378	0.4863	37	4.8224	0.522	0.5527	36	2	3	926.0908	1	23	24	0.6486	661.4	4	0	3	2	0	2
6FXD	3	FALSE	12.327	0.1509	39	4.514	0.439	0.2824	33.6667	3	3.0833	768.2208	2	17.2632	19	0.4872	802.7	4	1	3	2	0	2
6GGP	0	FALSE	31.4481	0.0993	39	4.8354	0.5345	0.3212	18.0833	8	3.9167	976.2827	0	12.6	20	0.5128	583.4	0	0	3	7	0	0
6IBD	0	FALSE	30.8646	0.0527	45	4.4863	0.4368	0.1175	18.6471	9	3.4118	763.7609	-2	4	5	0.1111	1030.6	0	1	2	12	0	0
6IBD	1	FALSE	23.8614	0.0233	39	4.9622	0.6044	0.1354	32.2	3	3.5	853.2325	1	4	5	0.1282	638.5	3	4	1	1	1	0
6IBD	2	FALSE	21.0942	0.0628	36	4.5586	0.5655	0.1073	41.9091	1	3.5455	766.1545	-1	10	11	0.3056	785.5	0	1	5	4	0	0
6NZS	0	FALSE	46.8693	0.666	98	4.7267	0.5168	0.3156	18	17	4.5417	1570.4938	0	27.6	30	0.3061	997.5	0	7	4	13	0	0
