# Supplementary material for: Lipid Droplets Are a Physiological Nucleoporin Reservoir
Source: Cells. 2021 Feb 22;10(2):472. doi: 10.3390/cells10020472 (PMC7926788; doi:10.3390/cells10020472)
Supplement: Supplementary file 1 [file cells-10-00472-s001.zip › Supplementary Files/Table S1 Kumanski et al.xlsx]

## Sheet: LD proteomes comparison
				relative spectrum count
			gene name	WT	fld1D	cds1D
		nucleoporins	POM152,	36.5	14.39	7.91
			NLE3,NUP170,	29.87	5.14	4.32
			NUP188,	24.34	10.28	x
			NIC96,	23.23	16.45	8.63
			NUP157,	19.91	8.22	6.47
			NUP192,	16.59	2.06	7.91
			NUP57,	13.27	4.11	x
			NSP1,	6.64	x	x
			NSP116,NUP116,	5.53	x	x
			NDC1,	4.42	x	x
			NSP49,NUP49,	2.21	x	x
			NUP53,	2.21	x	x
			POM34,	2.21	2.06	x
			POM33	2.21	x	4.32
			NUP120,RAT2,	x	x	2.16
			NUP85,RAT9,	x	x	x
			NUP158,NUP159,RAT7,	x	x	1.44
			NUP133,RAT3,	x	x	3.6
			MLP1	8.85	2.06	2.88
		import	KAP123,YRB4,	x	7.2	36.69
			CRM1,KAP124,Xpo1,	x	7.2	35.25
			KAP108,SXM1,	x	9.25	23.74
			KAP121,PSE1,	x	5.14	12.23
			KAP95,Rsl1,	7.74	4.11	10.79
			KAP122,PDR6,	x	x	7.91
			KAP114,	x	x	7.19
			KAP120,	x	x	6.47
			KAP119,NMD5,	x	x	8.63
			KAP60,SCM1,SRP1,	2.21	5.14	x
		mRNA	SCP160,	7.74	x	23.74
			MEX67,	4.42	2.06	x
			RRP5,	3.32	9.25	15.83
			CPH1,CPR1,CYP1,	3.32	3.08	4.32
			RRP12,	x	x	7.19
			NOP5,NOP58,	x	9.25	4.32
			PUS1,	x	x	x
			GRE3,	x	x	x
			PWP2,UTP1,YCR055C,YCR058C,	x	3.08	5.04
			DST2,KEM1,RAR5,SEP1,SKI1,XRN1,	x	2.06	16.55
			ARP8,	x	x	1.44
			PAB1,	x	7.2	x
			PUF6,	x	x	x
			RPB150,RPB2,RPO22,SIT2,SOH2,	x	x	8.63
			DED1,SPP81,	x	6.17	x
			SBP1,SSB1,SSBR1,	x	4.11	2.88
			BFR1,	x	2.06	x
			SPT5,	x	x	5.04
			NPA1,URB1,	x	x	8.63
			CLA1,MCS1,RLT1,srk1,SSD1,	x	x	5.04
			MAK21,NOC1,	x	x	4.32
			NOC2,	x	x	2.16
			NAN1,UTP17,	x	x	4.32
			UTP20,	x	x	4.32
			CBC1,Cbp80,Gcr3,STO1,SUT1,	x	x	2.16
			LSM1,SPB8,	x	x	1.44
			MRS16,PBP1,	x	x	1.44
			NOT1	x	4.11	18.71
			MED5,NUT1,	x	x	2.88
			RPB1,RPB220,RPO21,SUA8,	x	x	12.95
			SUB2	x	x	2.16
		U3 sn(o)RNA	DIP2,UTP12,	3.32	2.06	1.44
			UTP10,	2.21	4.11	13.67
			UTP13	x	x	1.44
			ENP1,MEG1,	x	x	x
			UTP25	x	x	2.16
			NOP14,UTP2,	x	x	4.32
			NIP7,	x	x	2.88
			UTP4	x	2.06	2.88
			UTP21	x	x	1.44
			BRR2,PRP44,RSS1,SLT22,SNU246,	x	x	1.44
			UTP22	3.32	3.08	10.07
		chromatin	ISW1,SGN2,	x	x	5.04
			SMC3	x	x	2.16
			NPS1,STH1,	x	x	1.44
			BUR3,LPF4,MOT1,	x	x	2.88
			HMO1,HSM2,	x	x	2.88
			BUR5,HHT1,HHT2,SIN2,	3.75	x	1.44
			CRE2,SPT6,SSN20,	x	x	4.32
			SMC2	x	x	x
			SMC4	x	x	x
			SMC1	x	x	1.44
		rRNA	NOP2,YNA1,	x	x	6.47
			LOT3,NOP1,	2.21	x	3.6
			NHP2,	x	2.06	3.6
			ERB1,	x	x	2.16
			POL5,	x	x	1.44
			CYH2,RPL28,	x	3.08	3.6
			DBP10,	x	x	2.81
			HAS1	x	2.06	x
			RPA1	x	x	14.39
			RPA49	x	x	2.88
