# Supplementary material for: Lipid Droplets Are a Physiological Nucleoporin Reservoir
Source: Cells. 2021 Feb 22;10(2):472. doi: 10.3390/cells10020472 (PMC7926788; doi:10.3390/cells10020472)
Supplement: Supplementary file 1 [file cells-10-00472-s001.zip › Supplementary Files/LigandTableFA.xls]

## Sheet: Feuille1
Ligand ID	Ligand Image	Ligand Formula	Ligand MW	Ligand Name	Ligand SMILES	PDB IDs Total	PDB IDs Free Ligand	PDB IDs Polymeric Ligand	Instance PDB IDs (All)	Instance PDB IDs as Free Ligand	Instance PDB IDs as part of a polymer
11A	11A	C11 H22 O2	186.29	UNDECANOIC ACID	CCCCCCCCCCC(O)=O	3	3	0	3PMD,4TLG,5KNK	3PMD,4TLG,5KNK
1DO	1DO	C12 H26 O	186.33	1-DODECANOL	CCCCCCCCCCCCO	6	6	0	2CFZ,3K83,3PPM,4BC7,5ZGB,5ZGH	2CFZ,3K83,3PPM,4BC7,5ZGB,5ZGH
6NA	6NA	C6 H12 O2	116.16	HEXANOIC ACID	CCCCCC(O)=O	12	10	2	2IQ0,2IWZ,2IX4,3N8M,4GVU,4I4C,4KVR,4KVS,4RPM,6B83,6GQI,6J3W	2IQ0,2IWZ,2IX4,4I4C,4KVR,4KVS,4RPM,6B83,6GQI,6J3W	3N8M,4GVU
8K6	8K6	C18 H38	254.49	Octadecane	CCCCCCCCCCCCCCCCCC	12	12	0	4B5N,4H13,4H44,4I7Z,4OGQ,4PV1,5D91,5D92,5K0R,5K1K,5K1W,6E1O	4B5N,4H13,4H44,4I7Z,4OGQ,4PV1,5D91,5D92,5K0R,5K1K,5K1W,6E1O
8YP	8YP	C10 H20 O	156.26	decanal	CCCCCCCCCC=O	1	1	0	5U0L	5U0L
C14	C14	C14 H30	198.39	TETRADECANE	CCCCCCCCCCCCCC	25	25	0	1W6J,1XJI,3ATQ,3F3A,4DX5,4HYX,5AWZ,5AX0,5AX1,5B6V,5B6W,5B6X,5B6Y,5B6Z,5H2H,5H2I,5H2J,5H2K,5H2L,5H2M,5H2N,5H2O,5H2P,5I73,5I75	1W6J,1XJI,3ATQ,3F3A,4DX5,4HYX,5AWZ,5AX0,5AX1,5B6V,5B6W,5B6X,5B6Y,5B6Z,5H2H,5H2I,5H2J,5H2K,5H2L,5H2M,5H2N,5H2O,5H2P,5I73,5I75
D10	D10	C10 H22	142.28	DECANE	CCCCCCCCCC	52	52	0	1N6D,1O84,1XJI,2BOZ,2CME,2EUM,2EVD,2EVS,2VT4,2XE1,2XE5,3GIA,3HAP,3HAQ,3HAS,4DX5,4DX7,4HYX,4WFF,4WFH,4XU5,4Y9H,5AJI,5AWZ,5AX0,5AX1,5B2N,5B34,5B35,5B6V,5B6W,5B6X,5B6Y,5B6Z,5H2H,5H2I,5H2J,5H2K,5H2L,5H2M,5H2N,5H2O,5H2P,5JMN,5NC5,5O0T,5UAR,5V7P,5XDN,6C09,6CQ6,6E1O	1N6D,1O84,1XJI,2BOZ,2CME,2EUM,2EVD,2EVS,2VT4,2XE1,2XE5,3GIA,3HAP,3HAQ,3HAS,4DX5,4DX7,4HYX,4WFF,4WFH,4XU5,4Y9H,5AJI,5AWZ,5AX0,5AX1,5B2N,5B34,5B35,5B6V,5B6W,5B6X,5B6Y,5B6Z,5H2H,5H2I,5H2J,5H2K,5H2L,5H2M,5H2N,5H2O,5H2P,5JMN,5NC5,5O0T,5UAR,5V7P,5XDN,6C09,6CQ6,6E1O
D12	D12	C12 H26	170.34	DODECANE	CCCCCCCCCCCC	47	47	0	1GKA,1GZP,1GZQ,1OSM,1TI1,1XJI,2H4T,2J1N,2JIY,2XE5,2YNK,3ARB,3HAP,3HAQ,3HAS,3OV6,3R9B,3TZV,3UTX,3UTY,4DX5,4DX7,4JRB,4Y9H,5AWZ,5AX0,5AX1,5B2N,5B34,5B35,5H1Z,5I71,5I74,5IO6,5IO7,5JMN,5L47,5L4E,5LSE,5MZQ,5NC5,5OSA,5XDN,6BAJ,6C15,6CSX,6E1O	1GKA,1GZP,1GZQ,1OSM,1TI1,1XJI,2H4T,2J1N,2JIY,2XE5,2YNK,3ARB,3HAP,3HAQ,3HAS,3OV6,3R9B,3TZV,3UTX,3UTY,4DX5,4DX7,4JRB,4Y9H,5AWZ,5AX0,5AX1,5B2N,5B34,5B35,5H1Z,5I71,5I74,5IO6,5IO7,5JMN,5L47,5L4E,5LSE,5MZQ,5NC5,5OSA,5XDN,6BAJ,6C15,6CSX,6E1O
DAO	DAO	C12 H24 O2	200.32	LAURIC ACID	CCCCCCCCCCCC(O)=O	70	69	1	1AYM,1AYN,1E7F,1EK4,1FK1,1FPN,1HZP,1M7W,1MA0,1QFF,1QFG,1S8G,1TJJ,1V9U,2AF9,2AG2,2AGC,2ALG,2B5S,2BYX,2BYZ,2BZ3,2EVD,2GFY,2GMC,2GMD,2GRX,2OVD,2QHD,2WYB,2WYD,2X5I,3ANP,3B18,3DPR,3FXI,3IYP,3RBQ,3UEU,3UIL,3VQ2,4AED,4CU4,4DOO,4G8A,4IB6,4KJX,4KU5,4S0X,4TKB,4XRF,5C9J,5CWE,5FUS,5FVN,5HCN,5IJD,5NUA,5NUB,5TV4,5UCA,5VNW,5W78,5W7C,5W7F,6BPL,6BPP,6CHT,6DGG,6F6K	1AYM,1AYN,1E7F,1EK4,1FK1,1FPN,1HZP,1M7W,1MA0,1QFF,1QFG,1S8G,1TJJ,1V9U,2AF9,2AG2,2AGC,2ALG,2B5S,2BYX,2BYZ,2BZ3,2EVD,2GFY,2GMC,2GMD,2GRX,2OVD,2QHD,2WYB,2WYD,2X5I,3ANP,3B18,3DPR,3FXI,3IYP,3UEU,3UIL,3VQ2,4AED,4CU4,4DOO,4G8A,4IB6,4KJX,4KU5,4S0X,4TKB,4XRF,5C9J,5CWE,5FUS,5FVN,5HCN,5IJD,5NUA,5NUB,5TV4,5UCA,5VNW,5W78,5W7C,5W7F,6BPL,6BPP,6CHT,6DGG,6F6K	3RBQ
DCR	DCR	C20 H40 O2	312.53	icosanoic acid	CCCCCCCCCCCCCCCCCCCC(O)=O	3	3	0	3EUT,4L40,5M0P	3EUT,4L40,5M0P
DD9	DD9	C9 H20	128.26	nonane	CCCCCCCCC	24	24	0	3ATR,3HAP,3HAQ,4DX5,4Y9H,5B34,5B35,5B6V,5B6W,5B6X,5B6Y,5B6Z,5H2H,5H2I,5H2J,5H2K,5H2L,5H2M,5H2N,5H2O,5H2P,5KYM,5LRI,5NC5	3ATR,3HAP,3HAQ,4DX5,4Y9H,5B34,5B35,5B6V,5B6W,5B6X,5B6Y,5B6Z,5H2H,5H2I,5H2J,5H2K,5H2L,5H2M,5H2N,5H2O,5H2P,5KYM,5LRI,5NC5
DE1	DE1	C10 H22 O	158.28	DECAN-1-OL	CCCCCCCCCCO	3	3	0	1ZNL,5EED,5EEE	1ZNL,5EED,5EEE
DKA	DKA	C10 H20 O2	172.26	DECANOIC ACID	CCCCCCCCCC(O)=O	30	28	2	1E7E,1F91,1FK0,1GXS,1P8J,1QQS,1T5M,1T5N,1TF0,1TFJ,1W66,1WBE,1XT7,2FVF,2VDB,3DFK,3NQ3,3STT,3STU,3STY,3U9Q,4GHW,4MFP,4MFQ,4RW3,4TJZ,4WM8,4YFA,5IBO,5JMO	1E7E,1F91,1FK0,1GXS,1QQS,1T5M,1T5N,1TF0,1TFJ,1W66,1WBE,1XT7,2FVF,2VDB,3DFK,3NQ3,3STT,3STU,3STY,3U9Q,4GHW,4MFP,4MFQ,4RW3,4TJZ,4WM8,4YFA,5IBO	1P8J,5JMO
EW8	EW8	C19 H38 O2	298.5	nonadecanoic acid	CCCCCCCCCCCCCCCCCCC(O)=O	1	1	0	6GE7	6GE7
F09	F09	C9 H20 O	144.25	NONAN-1-OL	CCCCCCCCCO	30	30	0	1K4C,1K4D,1R3I,1R3J,1R3L,1S5H,1YCE,1ZNK,1ZWI,2ATK,2DWD,2DWE,2HVJ,2HVK,2JK5,2P7T,2W0F,2WGM,4LBE,4UUJ,5EBL,5EBM,5EBW,5EC1,5EC2,5VK6,5VKE,5VKH,6BY2,6BY3	1K4C,1K4D,1R3I,1R3J,1R3L,1S5H,1YCE,1ZNK,1ZWI,2ATK,2DWD,2DWE,2HVJ,2HVK,2JK5,2P7T,2W0F,2WGM,4LBE,4UUJ,5EBL,5EBM,5EBW,5EC1,5EC2,5VK6,5VKE,5VKH,6BY2,6BY3
F15	F15	C15 H30 O2	242.4	PENTADECANOIC ACID	CCCCCCCCCCCCCCC(O)=O	5	5	0	1XV9,1XVP,4Z69,6EOP,6GFS	1XV9,1XVP,4Z69,6EOP,6GFS
F23	F23	C23 H46 O2	354.61	TRICOSANOIC ACID	CCCCCCCCCCCCCCCCCCCCCCC(O)=O	1	1	0	1LLF	1LLF
HE2	HE2	C6 H14 O	102.18	HEXAN-1-OL	CCCCCCO	3	3	0	1ZNE,3WL4,4C6H	1ZNE,3WL4,4C6H
HE4	HE4	C7 H16 O	116.2	HEPTAN-1-OL	CCCCCCCO	1	1	0	1ZNG	1ZNG
HP6	HP6	C7 H16	100.2	HEPTANE	CCCCCCC	30	30	0	2ALG,2B5S,2JK5,2LZV,2LZW,2XE5,2YGU,3HAP,3HAQ,3HAS,4HWL,4Y9H,5A44,5AB1,5B34,5B35,5B6V,5B6W,5B6X,5B6Y,5B6Z,5H2H,5H2I,5H2J,5H2K,5H2L,5H2M,5H2N,5H2O,5H2P	2ALG,2B5S,2JK5,2LZV,2LZW,2XE5,2YGU,3HAP,3HAQ,3HAS,4HWL,4Y9H,5A44,5AB1,5B34,5B35,5B6V,5B6W,5B6X,5B6Y,5B6Z,5H2H,5H2I,5H2J,5H2K,5H2L,5H2M,5H2N,5H2O,5H2P
KNA	KNA	C9 H18 O2	158.24	nonanoic acid	CCCCCCCCC(O)=O	7	7	0	3SZ1,4EM9,5UGM,6AUG,6AVI,6C1I,6CI6	3SZ1,4EM9,5UGM,6AUG,6AVI,6C1I,6CI6
LEA	LEA	C5 H10 O2	102.13	PENTANOIC ACID	CCCCC(O)=O	11	11	0	1UK8,1VWI,1VWJ,1VWK,1VWL,1VWQ,1VWR,3I3F,5AOC,5H9I,5I8S	1UK8,1VWI,1VWJ,1VWK,1VWL,1VWQ,1VWR,3I3F,5AOC,5H9I,5I8S
LFA	LFA	C20 H42	282.55	EICOSANE	CCCCCCCCCCCCCCCCCCCC	31	31	0	1Q90,1Z4A,3QAP,3QDC,3RKO,4GYC,4HYJ,4MND,4PXK,4XTL,4XTN,4XTO,4XXJ,5IJI,5JEF,5JJE,5JJF,5JJJ,5JJN,5JRF,5JSI,5MX2,5O0T,5W17,5W37,5W39,5W3A,5W3B,5W3C,6EIG,6EYU	1Q90,1Z4A,3QAP,3QDC,3RKO,4GYC,4HYJ,4MND,4PXK,4XTL,4XTN,4XTO,4XXJ,5IJI,5JEF,5JJE,5JJF,5JJJ,5JJN,5JRF,5JSI,5MX2,5O0T,5W17,5W37,5W39,5W3A,5W3B,5W3C,6EIG,6EYU
MYR	MYR	C14 H28 O2	228.37	MYRISTIC ACID	CCCCCCCCCCCCCC(O)=O	215	196	19	1AL2,1AR6,1AR7,1AR8,1AR9,1ASJ,1AYM,1AYN,1BEV,1BJ5,1BKE,1CDK,1CMK,1COV,1CTP,1D4M,1DGI,1E7C,1E7G,1EAH,1EV1,1FK2,1H8T,1H9G,1H9Z,1HA2,1HBK,1HK4,1HK5,1HXS,1ICM,1IKU,1JSA,1L7Z,1LA3,1N5U,1NCR,1ND2,1NFP,1NN8,1O9X,1OOP,1OPJ,1OPK,1OPL,1P42,1PIV,1PO1,1PO2,1POV,1PVC,1PZL,1QA5,1QFF,1QFG,1QJU,1QJX,1QJY,1TCO,1TED,1UPH,1UVA,1V26,1VBA,1VBB,1VBC,1VBD,1VBE,1WC8,1WC9,1XDA,1Z7S,2AF9,2AG2,2AG9,2AGC,2BAO,2BAU,2BXI,2BXK…	1AL2,1AR6,1AR7,1AR8,1AR9,1ASJ,1AYM,1AYN,1BEV,1BJ5,1BKE,1CDK,1CMK,1COV,1CTP,1D4M,1E7C,1E7G,1EAH,1EV1,1FK2,1H8T,1H9G,1H9Z,1HA2,1HBK,1HK4,1HK5,1HXS,1ICM,1IKU,1JSA,1L7Z,1LA3,1N5U,1NCR,1ND2,1NFP,1NN8,1O9X,1OOP,1OPJ,1OPK,1OPL,1P42,1PIV,1PO1,1PO2,1POV,1PVC,1PZL,1QFF,1QFG,1QJU,1QJX,1QJY,1TCO,1TED,1UVA,1V26,1VBA,1VBB,1VBC,1VBD,1VBE,1WC8,1WC9,1XDA,1Z7S,2AF9,2AG2,2AG9,2AGC,2BAO,2BAU,2BXI,2BXK,2BXL,2BXM,2BXN…	1DGI,1QA5,1UPH,2K5U,2KSQ,2L2E,2MV4,2N1R,2NA0,3J8F,3J9F,3JBC,3JBD,3JBE,3JBF,3JBG,3TB8,5LMY,5T7C
MYS	MYS	C15 H32	212.41	PENTADECANE	CCCCCCCCCCCCCCC	43	43	0	1EVY,1EVZ,1JDJ,1KPL,3V5U,4GH0,4H13,4H2Z,4H44,4I7Z,4OGQ,4PV1,4QNC,4QND,5B6V,5B6W,5B6X,5B6Y,5B6Z,5H2H,5H2I,5H2J,5H2K,5H2L,5H2M,5H2N,5H2O,5H2P,5HWX,5HWY,5HXC,5HXE,5HXH,5HXR,5HXS,5HYA,5JDF,5JDG,5JDH,5JDL,5JDM,5JDN,5JDQ	1EVY,1EVZ,1JDJ,1KPL,3V5U,4GH0,4H13,4H2Z,4H44,4I7Z,4OGQ,4PV1,4QNC,4QND,5B6V,5B6W,5B6X,5B6Y,5B6Z,5H2H,5H2I,5H2J,5H2K,5H2L,5H2M,5H2N,5H2O,5H2P,5HWX,5HWY,5HXC,5HXE,5HXH,5HXR,5HXS,5HYA,5JDF,5JDG,5JDH,5JDL,5JDM,5JDN,5JDQ
O8N	O8N	C28 H58 O	410.76	octacosan-1-ol	CCCCCCCCCCCCCCCCCCCCCCCCCCCCO	1	1	0	5TVI	5TVI
OC9	OC9	C8 H18 O	130.23	OCTAN-1-OL	CCCCCCCCO	3	3	0	1ZNH,2QHV,4I76	1ZNH,2QHV,4I76
OCA	OCA	C8 H16 O2	144.21	OCTANOIC ACID (CAPRYLIC ACID)	CCCCCCCC(O)=O	22	22	0	1H2B,1U8U,1V2G,2BUI,2EUM,2QHS,2WG9,3L91,3NQ9,3WL8,4RW3,4RW5,5EFI,5F2K,5KP2,5TID,5TIE,5TIF,5X52,5Z0B,6B81,6F65	1H2B,1U8U,1V2G,2BUI,2EUM,2QHS,2WG9,3L91,3NQ9,3WL8,4RW3,4RW5,5EFI,5F2K,5KP2,5TID,5TIE,5TIF,5X52,5Z0B,6B81,6F65
OCD	OCD	C18 H36 O	268.48	octadecanal	CCCCCCCCCCCCCCCCCC=O	1	1	0	5K52	5K52
OCT	OCT	C8 H18	114.23	N-OCTANE	CCCCCCCC	70	70	0	1APM,1BRR,1CWQ,1IEK,1IEY,1JBP,1JLU,1K9Q,1KPL,1RE8,1SX6,1XJI,1Y5M,2EUK,2EUM,2EVD,2EVL,2GFC,2GSK,2J58,2VDF,2WJQ,2WJR,2XE5,2YNK,3A7A,3DSI,3DSJ,3DSK,3HAS,3RHW,3RI5,3RIA,3RIF,4DX5,4FQE,4H13,4H44,4HYX,4I35,4I7Z,4OGQ,4PR7,5AJI,5AWZ,5B2N,5B34,5B35,5B6V,5B6W,5B6X,5B6Y,5B6Z,5FP2,5H2H,5H2I,5H2J,5H2K,5H2L,5H2M,5H2N,5H2O,5H2P,5JMN,5LDV,5T6Q,5XDN,5XDO,6C93,6EUQ	1APM,1BRR,1CWQ,1IEK,1IEY,1JBP,1JLU,1K9Q,1KPL,1RE8,1SX6,1XJI,1Y5M,2EUK,2EUM,2EVD,2EVL,2GFC,2GSK,2J58,2VDF,2WJQ,2WJR,2XE5,2YNK,3A7A,3DSI,3DSJ,3DSK,3HAS,3RHW,3RI5,3RIA,3RIF,4DX5,4FQE,4H13,4H44,4HYX,4I35,4I7Z,4OGQ,4PR7,5AJI,5AWZ,5B2N,5B34,5B35,5B6V,5B6W,5B6X,5B6Y,5B6Z,5FP2,5H2H,5H2I,5H2J,5H2K,5H2L,5H2M,5H2N,5H2O,5H2P,5JMN,5LDV,5T6Q,5XDN,5XDO,6C93,6EUQ
OYA	OYA	C8 H16 O	128.21	OCTANAL	CCCCCCCC=O	2	2	0	2QHU,5AZP	2QHU,5AZP
PL3	PL3	C16 H34 O	242.44	HEXADECAN-1-OL	CCCCCCCCCCCCCCCCO	5	5	0	2UUU,2UUV,4QUW,4RC5,4RC7	2UUU,2UUV,4QUW,4RC5,4RC7
PLM	PLM	C16 H32 O2	256.42	PALMITIC ACID	CCCCCCCCCCCCCCCC(O)=O	321	320	1	1ACA,1B0O,1B56,1BE2,1COV,1E12,1E7H,1EH5,1EV1,1GXA,1GZM,1HXS,1HZX,1JTB,1L9H,1LIE,1LV2,1M66,1M67,1MDC,1MGP,1MZM,1N1G,1NVL,1O6U,1O8V,1PQ2,1PZ4,1PZX,1SZ7,1U19,1URE,1VPV,2C0J,2CFH,2DEB,2DQY,2DQZ,2DT8,2E9L,2E9M,2FIK,2G87,2GO3,2HMB,2HNX,2HPY,2I35,2I36,2IER,2IES,2IFB,2IU8,2IU9,2IUA,2J3R,2J3T,2J3W,2JAF,2JAG,2KSI,2M5P,2M5Q,2NBN,2NNH,2NNI,2NNJ,2NWL,2NWX,2PED,2PFC,2Q7Y,2QZT,2RH1,2UUH,2UUI,2UWH,2VN0,2W3Y,2WUT…	1ACA,1B0O,1B56,1BE2,1COV,1E12,1E7H,1EH5,1EV1,1GXA,1GZM,1HXS,1HZX,1JTB,1L9H,1LIE,1LV2,1M66,1M67,1MDC,1MGP,1MZM,1N1G,1NVL,1O6U,1O8V,1PQ2,1PZ4,1PZX,1SZ7,1U19,1URE,1VPV,2C0J,2CFH,2DEB,2DQY,2DQZ,2DT8,2E9L,2E9M,2FIK,2G87,2GO3,2HMB,2HNX,2HPY,2I35,2I36,2IER,2IES,2IFB,2IU8,2IU9,2IUA,2J3R,2J3T,2J3W,2JAF,2JAG,2KSI,2M5P,2M5Q,2NBN,2NNH,2NNI,2NNJ,2NWL,2NWX,2PED,2PFC,2Q7Y,2QZT,2RH1,2UUH,2UUI,2UWH,2VN0,2W3Y,2WUT…	6E1H
R16	R16	C16 H34	226.44	HEXADECANE	CCCCCCCCCCCCCCCC	12	12	0	1Z5L,2ZYH,3HAP,3HAQ,3HAS,4Y9H,5AX0,5AX1,5B34,5B35,6CQ8,6CQ9	1Z5L,2ZYH,3HAP,3HAQ,3HAS,4Y9H,5AX0,5AX1,5B34,5B35,6CQ8,6CQ9
SHV	SHV	C7 H14 O2	130.18	HEPTANOIC ACID	CCCCCCC(O)=O	5	4	1	1PO8,4Q95,4RW3,5XNA,6BBA	1PO8,4Q95,4RW3,5XNA	6BBA
STE	STE	C18 H36 O2	284.48	STEARIC ACID	CCCCCCCCCCCCCCCCCC(O)=O	33	33	0	1E7I,1FK4,1HMT,1K4W,1LIF,1UVC,1XXS,2FVA,2WH5,2ZYI,3CJD,3EML,3FLV,3NYI,3UEX,3V2P,3VG9,3WVM,3WXQ,4FNN,4GF9,4JIV,4JJ2,4KU0,4OSD,4RC8,4TW3,4WBK,5C8C,5C9J,5K53,5UWZ,6MSZ	1E7I,1FK4,1HMT,1K4W,1LIF,1UVC,1XXS,2FVA,2WH5,2ZYI,3CJD,3EML,3FLV,3NYI,3UEX,3V2P,3VG9,3WVM,3WXQ,4FNN,4GF9,4JIV,4JJ2,4KU0,4OSD,4RC8,4TW3,4WBK,5C8C,5C9J,5K53,5UWZ,6MSZ
TDA	TDA	C13 H26 O2	214.34	N-TRIDECANOIC ACID	CCCCCCCCCCCCC(O)=O	7	7	0	1QLL,1TC8,1TP2,4RW3,4RW5,4XU6,6GHH	1QLL,1TC8,1TP2,4RW3,4RW5,4XU6,6GHH
TRD	TRD	C13 H28	184.36	TRIDECANE	CCCCCCCCCCCCC	26	26	0	1CWQ,2GSM,3DTU,3FYE,3FYI,3OM3,3OMA,3OMI,3OMN,4XDJ,4ZR1,5B6V,5B6W,5B6X,5B6Y,5B6Z,5H2H,5H2I,5H2J,5H2K,5H2L,5H2M,5H2N,5H2O,5H2P,6CI0	1CWQ,2GSM,3DTU,3FYE,3FYI,3OM3,3OMA,3OMI,3OMN,4XDJ,4ZR1,5B6V,5B6W,5B6X,5B6Y,5B6Z,5H2H,5H2I,5H2J,5H2K,5H2L,5H2M,5H2N,5H2O,5H2P,6CI0
TWT	TWT	C22 H46	310.6	DOCOSANE	CCCCCCCCCCCCCCCCCCCCCC	4	4	0	1GZP,1GZQ,2Z73,4WW3	1GZP,1GZQ,2Z73,4WW3
UNA	UNA	C11 H22 O	170.29	UNDECANAL	CCCCCCCCCCC=O	2	2	0	1E02,1GT4	1E02,1GT4
UND	UND	C11 H24	156.31	UNDECANE	CCCCCCCCCCC	29	29	0	1CWQ,1Y9L,3RHW,3RI5,3RIA,3RIF,3U0P,3UKM,3USG,4CZA,4DX5,4FXZ,5A1S,5B6V,5B6W,5B6X,5B6Y,5B6Z,5EJZ,5H2H,5H2I,5H2J,5H2K,5H2L,5H2M,5H2N,5H2O,5H2P,5V7P	1CWQ,1Y9L,3RHW,3RI5,3RIA,3RIF,3U0P,3UKM,3USG,4CZA,4DX5,4FXZ,5A1S,5B6V,5B6W,5B6X,5B6Y,5B6Z,5EJZ,5H2H,5H2I,5H2J,5H2K,5H2L,5H2M,5H2N,5H2O,5H2P,5V7P
X90	X90	C17 H34 O2	270.45	heptadecanoic acid	CCCCCCCCCCCCCCCCC(O)=O	2	2	0	5UXY,6GF9	5UXY,6GF9
