# Supplementary material for: Lipid Droplets Are a Physiological Nucleoporin Reservoir
Source: Cells. 2021 Feb 22;10(2):472. doi: 10.3390/cells10020472 (PMC7926788; doi:10.3390/cells10020472)
Supplement: Supplementary file 1 [file cells-10-00472-s001.zip › Supplementary Files/FA_AllSpecie_Train.tsv]

PDB	PocketNumber	PocketPosition	correctPocket	ligandResidueType	ligandClass	Pocket_Score	Drug_Score	Number_of_V._Vertices	Mean_alpha.sphere_radius	Mean_alpha.sphere_SA	Mean_B.factor	Hydrophobicity_Score	Polarity_Score	Volume_Score	Real_volume	Charge_Score	Local_hydrophobic_density_Score	Number_of_apolar_alpha_sphere	Proportion_of_apolar_alpha_sphere	SASA	AlphaHelix	Coil	Strand	Turn	Bridge	Helix310
6KA3	0	B[30-146]	TRUE	PLM	1	43.7917	0.8795	79	4.3691	0.463	0.0505	39.5	12	4.75	570.8175	-1	49.3725	51	0.6456	292.8	6	0	10	2	0	1
6P20	0	A[486-514]!B[486-514]!C[488-512]	TRUE	PLM	1	32.9636	0.859	111	4.4966	0.4343	0.2294	37.0769	9	4.5385	1239.2809	0	69.7347	98	0.8829	954.2	0	0	28	0	0	0
6P20	1	A[512-536]!B[512-536]!C[512-536]	TRUE	PLM	1	17.9596	0.1616	67	4.6593	0.5762	0.3156	48.5	5	5.125	640.631	1	33	34	0.5075	344.1	0	0	19	0	0	0
6P2A	0	A[486-504]!B[488-504]!C[486-504]	TRUE	STE	1	32.8057	0.6369	71	4.3612	0.3726	0.4274	27.4444	7	4.4444	954.6414	0	52.3692	65	0.9155	890.3	0	0	20	0	0	0
6P2A	1	A[488-504]!B[486-504]!C[486-496]	TRUE	PLM	1	27.7723	0.359	56	4.8234	0.4819	0.5351	26	8	4.3	906.1594	0	41.2889	45	0.8036	854.3	0	0	15	0	0	0
6P2A	2	A[512-536]!B[512-536]!C[512-536]	TRUE	STE	1	25.2825	0.259	57	4.6651	0.5559	0.3042	48.5	5	5.125	652.0139	1	32	33	0.5789	412.2	0	0	20	0	0	0
6XU5	0	A[16-128]	TRUE	PLM	1	40.844	0.6989	58	4.4729	0.4457	0.0555	21.3333	10	3.5	696.408	1	34	35	0.6034	578	6	3	8	5	0	0
6O6O	1	B[98-190]	TRUE	MYR	1	19.8919	0.9514	39	4.3084	0.4182	0.0935	65.5	7	5.1429	372.8714	1	35.4359	39	1	291.5	13	0	0	0	0	0
6O6O	2	A[98-190]	TRUE	MYR	1	19.3825	0.9397	38	4.2534	0.4152	0.1253	62.9231	7	5.1538	368.6277	1	35	38	1	304.1	13	0	0	0	0	0
6QK1	0	A[57-272]	TRUE	PLM	1	40.4767	0.8738	73	4.1813	0.4281	0.1547	38.8	14	4.2	611.1394	-3	33.7037	54	0.7397	378.2	23	0	0	2	0	0
6T4C	0	A[90-254]!B[129-129]!C[24-24]	TRUE	STE	1	35.1168	0.7986	83	4.3057	0.4591	0.1209	39.76	10	4.36	773.2065	2	28.3333	36	0.4337	725.5	2	7	8	7	0	1
6HSC	2	A[342-489]	TRUE	MYR	1	27.7045	0.4058	76	4.292	0.4293	0.0482	36	9	4.4091	612.4394	3	38.6341	41	0.5395	487.4	21	1	0	0	0	0
6HSC	4	A[199-291]	TRUE	MYR	1	15.2322	0.1195	47	4.2755	0.3993	0.1526	26.375	5	3.625	464.3291	0	35	36	0.766	491.1	15	0	0	1	0	0
6HSC	5	A[206-483]	TRUE	MYR	1	12.9254	0.044	43	4.6266	0.4765	0.1368	28.8333	5	3.75	634.8033	1	26.8571	28	0.6512	608.8	9	1	0	0	0	2
6HSC	6	A[502-580]	TRUE	MYR	1	11.8778	0.523	41	4.1361	0.4102	0.2958	59.8	5	4.4	327.18	0	32.8108	37	0.9024	539.1	12	2	0	0	0	1
6HSC	7	A[7-284]	TRUE	MYR	1	8.1849	0.7204	40	4.2537	0.3893	0.1326	75.9412	3	4.8235	465.7492	0	33.1053	38	0.95	442.4	15	0	0	0	0	2
6U1U	0	A[273-395]	TRUE	PLM	1	40.5921	0.9291	59	4.3148	0.4363	0.265	49.8333	11	4.7222	609.9275	0	32.6842	38	0.6441	674.9	1	2	8	6	1	0
6I3V	0	B[70-120]	TRUE	MYR	1	40.5419	0.8222	51	4.5447	0.477	0.0962	33.1667	9	5.25	646.6602	2	33.5429	35	0.6863	574.4	0	3	6	3	0	0
6DHA	0	A[249-364]	TRUE	KNA	1	36.5532	0.6691	96	4.4366	0.4428	0.3281	18.3182	10	3.8182	1392.054	-2	43.434	53	0.5521	1380.9	13	1	6	0	0	2
6C69	0	A[10-171]	TRUE	PLM	1	41.5656	0.9433	205	4.3109	0.4326	0.1716	49.9792	24	4.6458	2073.0601	0	69.1034	174	0.8488	1673.3	26	2	18	0	0	2
6B80	0	A[1-125]!B[2-125]	TRUE	MYR	1	36.5023	0.7733	197	4.4602	0.4657	0.1657	28.4231	16	4.3077	2442.5459	5	66.24	150	0.7614	1843.8	21	10	0	9	0	4
6FYJ	0	A[68-371]	TRUE	MYR	1	34.2805	0.7701	61	4.371	0.3947	0	41.05	6	4.4	711.8315	1	38.4286	42	0.6885	567.1	9	3	1	5	0	2
6FYJ	4	A[73-403]	TRUE	MYR	1	20.031	0.6686	42	4.3772	0.4497	0.0884	67.0714	2	4.2857	405.3465	0	29.1613	31	0.7381	459	4	1	2	7	0	0
6GK6	0	A[37-395]	TRUE	MYR	1	38.7435	0.8718	159	4.5729	0.4741	0.1528	38.5581	16	3.9302	1806.6984	-2	65.4386	114	0.717	1083.9	13	7	1	16	2	4
6AQ1	0	A[17-129]	TRUE	PLM	1	41.2472	0.8503	74	4.439	0.4627	0.1327	36.1071	11	3.8214	734.2566	-1	46	47	0.6351	746.7	6	4	14	4	0	0
5NU6	0	A[29-137]	TRUE	PLM	1	33.2672	0.7846	57	4.2997	0.4549	0.0984	45.0526	4	3.6842	518.0763	0	48.72	50	0.8772	351.5	0	1	17	1	0	0
5W7B	0	A[38-112]!C[273-287]	TRUE	MYR	1	33.4095	0.9733	107	4.8402	0.5598	0.2658	60.2692	10	4.8462	2140.2383	2	74.2178	101	0.9439	1170.4	21	2	0	2	0	1
5W7B	1	A[38-45]!C[267-530]	TRUE	MYR	1	25.0614	0.2365	76	5.0124	0.5333	0.1225	28.5	9	4.4444	1345.7551	0	50.717	53	0.6974	817.9	5	3	1	7	1	1
5W7D	0	A[38-529]	TRUE	MYR	1	39.5875	0.7736	114	4.911	0.5301	0.0833	28.5	16	4.3438	1987.9747	2	67.8228	79	0.693	1236.7	10	5	0	13	1	3
5W7D	1	A[35-291]	TRUE	MYR	1	33.609	0.8444	112	4.8161	0.5304	0.2528	46.5185	11	4.5926	1838.2798	3	67.8621	87	0.7768	1189.2	21	4	0	1	0	1
5XNA	0	A[50-161]	TRUE	SHV	1	42.6964	0.8206	112	4.8037	0.4984	0.2993	33	14	4.1613	1327.8335	1	55.5938	64	0.5714	1101	4	4	20	1	0	1
5GP9	0	B[59-162]	TRUE	PLM	1	33.5759	0.6998	70	4.2325	0.4314	0.084	33.1111	6	4	587.481	2	43.88	50	0.7143	670.3	17	1	0	0	0	0
5GP9	1	A[59-162]	TRUE	PLM	1	30.0169	0.4417	67	4.48	0.4752	0.1241	35.8	7	3.9	801.421	2	33.1667	36	0.5373	843.3	18	1	0	1	0	0
5GP9	3	A[59-166]!B[106-166]	TRUE	PLM	1	16.5621	0.0252	45	4.2383	0.3379	0.1218	21.5	5	3.8571	621.9895	0	13.8667	15	0.3333	545.9	16	1	0	3	0	0
5UC9	1	A[45-237]	TRUE	MYR	1	32.5099	0.5919	58	4.3353	0.4305	0.1513	30.3158	7	3.7368	596.8042	-1	32.8235	34	0.5862	588.6	17	0	0	0	0	2
5LJG	0	A[16-119]	TRUE	PLM	1	33.1864	0.9125	55	4.3134	0.4245	0.098	53.9	5	4.05	572.5483	1	35.15	40	0.7273	562.2	5	2	8	5	0	0
5EZU	0	A[3-72]!B[15-62]	TRUE	MYR	1	30.4494	0.8167	55	4.2766	0.4099	0.1559	39	5	3.7143	505.235	1	36.6415	53	0.9636	434.9	0	1	20	0	0	0
5E7X	0	A[40-172]	TRUE	PLM	1	39.9438	0.962	66	4.2908	0.4789	0.0309	55.3333	12	4.5	581.6174	1	43.8276	58	0.8788	415.4	22	1	0	0	0	1
5DIC	0	A[1-115]	TRUE	PLM	1	34.2029	0.9158	124	4.5247	0.4521	0.2411	44.64	11	4.12	1583.8956	3	55.7174	92	0.7419	1503.7	18	6	0	1	0	0
5CA6	0	A[76-199]	TRUE	PLM	1	41.3996	0.8998	40	4.291	0.4648	0	42.2	9	4.5333	347.2448	2	29.3548	31	0.775	227	0	2	10	1	0	0
5AZB	0	A[23-270]	TRUE	PLM	1	32.6496	0.922	227	4.7253	0.4779	0.1529	45.6889	15	3.9556	3273.8062	0	102.4718	195	0.859	1906.2	35	5	1	0	0	1
4RC8	0	A[24-193]	TRUE	STE	1	33.522	0.7459	39	4.1717	0.3391	0.1694	37.6875	5	3.625	445.245	-2	29.9394	33	0.8462	242.4	15	1	0	0	0	0
4KU3	1	A[117-117]!B[111-349]	TRUE	MYR	1	37.8258	0.1419	69	4.3149	0.427	0.1015	22.44	17	4.28	627.314	-1	20.9714	35	0.5072	519.7	5	5	6	5	3	1
4TLG	0	A[103-217]	TRUE	11A	1	32.4705	0.9038	69	4.3768	0.4849	0.1526	62.0526	4	4.2105	488.0789	-1	55.9365	63	0.913	317.6	8	2	4	3	0	2
4KU0	0	A[486-504]!B[486-504]!C[486-504]	TRUE	STE	1	32.6717	0.7476	132	4.5619	0.451	0.3768	26	8	4.3	1752.3265	0	94.4211	114	0.8636	1317.2	0	0	29	0	0	0
4KU0	1	A[512-536]!B[512-536]!C[512-536]	TRUE	PLM	1	11.1367	0.1357	60	4.6389	0.5254	0.219	48.5	5	5.125	709.6199	1	26.7143	28	0.4667	331.8	0	0	20	0	0	0
4N03	0	A[64-373]	TRUE	PLM	1	44.1896	0.6414	82	4.2578	0.4356	0.0773	22	15	3.8182	565.4725	2	17.9333	30	0.3659	457.5	9	8	3	2	0	0
4I4C	1	A[202-368]	TRUE	6NA	1	12.8929	0.5591	37	4.6218	0.5118	0.1088	55.25	3	4.4167	362.3527	0	30	31	0.8378	298.4	5	1	0	4	0	2
4KVL	6	A[50-557]	TRUE	PLM	1	21.6211	0.4034	40	4.2976	0.4721	0.0207	36.6154	3	3.6923	307.2751	2	21	22	0.55	369.2	11	0	0	2	0	0
3W9K	0	A[2-112]	TRUE	MYR	1	34.6338	0.9004	74	4.4152	0.5018	0.2369	42.2941	9	4.1765	756.3421	2	44.5231	65	0.8784	897.5	7	1	7	2	0	0
4JAP	0	C[21-239]	TRUE	PLM	1	38.8193	0.7997	54	4.3857	0.4607	0	39	8	4	401.6168	1	39.4286	42	0.7778	329.8	5	2	3	1	1	6
4JAP	3	D[21-239]	TRUE	PLM	1	24.8084	0.1542	40	4.1801	0.3786	0.3154	39	8	4	378.1919	1	16.9524	21	0.525	342.4	5	2	3	2	1	5
4HPU	2	E[14-307]	TRUE	MYR	1	28.8331	0.6842	36	4.3306	0.4655	0.4973	45.5556	3	3.8889	514.0996	-1	32	33	0.9167	513	8	0	0	1	0	0
3VG7	0	A[15-124]	TRUE	PLM	1	38.424	0.7749	114	4.3137	0.3957	0.3087	28.5758	14	3.4545	1020.1129	3	53.1951	82	0.7193	770.8	5	2	20	2	0	0
4DOL	0	A[44-200]	TRUE	PLM	1	36.6664	0.9448	53	4.4697	0.4698	0.0514	55.3333	6	4.1429	506.1741	1	40.8372	43	0.8113	515.2	10	0	8	2	1	0
3STU	1	A[18-243]	TRUE	DKA	1	34.9348	0.7735	57	4.4435	0.4407	0.4098	45.2632	7	3.8947	855.4323	1	26.2069	29	0.5088	584.5	8	1	2	8	0	0
3U3L	0	C[43-188]	TRUE	PLM	1	36.8165	0.7209	84	4.4171	0.5035	0.2014	23.4737	11	4.0526	962.5275	-1	47.4194	62	0.7381	625	14	0	4	1	0	0
3R1P	0	A[9-125]	TRUE	PLM	1	28.5855	0.9615	122	4.7231	0.5152	0.325	55.1538	7	4.6538	2102.8611	3	63.4095	105	0.8607	1425.7	20	5	0	0	0	1
3AWQ	0	A[13-399]	TRUE	PLM	1	30.706	0.9521	184	4.5771	0.4733	0.3113	52.2326	13	4.4651	2462.333	0	64.4789	142	0.7717	1669.9	12	7	5	12	0	4
2WEW	0	A[43-147]	TRUE	MYR	1	35.0628	0.8999	41	4.328	0.5202	0.0495	65	2	4.4	275.0757	-1	40	41	1	200.2	0	0	9	0	0	1
3EE4	0	A[56-262]	TRUE	MYR	1	38.4058	0.8682	82	4.2722	0.4739	0.2947	38.1364	9	3.9091	513.2534	-3	42.08	50	0.6098	247.8	20	0	0	2	0	0
3DFK	0	A[16-236]	TRUE	DKA	1	36.5392	0.744	71	4.5293	0.4498	0.3657	25.6667	8	3.8571	1019.8271	-2	26	34	0.4789	1018.6	3	4	1	8	0	5
3CJD	2	A[176-177]!B[67-161]	TRUE	STE	1	27.5134	0.7712	45	4.2193	0.3922	0.1185	49.0625	3	3.5625	500.4978	0	29.3714	35	0.7778	664.6	14	0	0	2	0	0
2IQ0	0	A[20-300]	TRUE	6NA	1	38.619	0.9596	52	4.5167	0.455	0.0511	59.0714	7	5.5	665.0853	0	33.6571	35	0.6731	717.4	0	1	1	10	0	2
1TFJ	0	A[6-183]	TRUE	DKA	1	23.8447	0.9245	129	4.495	0.4367	0.3994	46.125	7	3.6875	1678.197	1	46.5294	102	0.7907	1392.2	22	7	0	2	0	1
1OPK	3	A[351-529]	TRUE	MYR	1	22.7174	0.0483	49	4.6715	0.4796	0.3425	30.6154	6	3.6923	787.5607	-2	15.6667	18	0.3673	984.2	7	0	0	6	0	0
1LLF	2	B[1122-1458]	TRUE	F23	1	25.5128	0.6196	37	4.682	0.599	0.0638	21.5556	7	3.1111	905.7722	-2	27.7241	29	0.7838	0	0	0	0	0	0	0
1LLF	3	A[122-458]	TRUE	F23	1	25.0024	0.6251	36	4.7349	0.5872	0.064	21.5556	7	3.1111	888.4742	-2	27.8621	29	0.8056	591.4	5	1	1	11	0	0
1K4W	0	A[228-423]	TRUE	STE	1	32.1128	0.8929	82	4.504	0.4949	0.0984	52.5909	6	4.5455	736.4119	0	50.1875	64	0.7805	535.3	13	0	3	2	0	4
1FK4	0	A[11-83]	TRUE	STE	1	35.9848	0.676	39	4.4233	0.5248	0.1101	36.9167	3	3.3333	325.8601	1	35	36	0.9231	311.1	10	1	0	1	0	0
6KF7	0	A[18-285]	FALSE	6NA	0	38.4754	0.8045	90	4.6097	0.4795	0.3835	31.4167	12	3.5833	1526.6665	-2	35.0952	42	0.4667	1106	8	8	0	7	0	1
6KA3	1	A[30-143]	FALSE	PLM	0	35.5795	0.5546	65	4.3468	0.4497	0.1294	28.5	10	4.5	518.6743	-1	44.4783	46	0.7077	258.9	5	0	10	0	0	0
6P20	2	A[552-567]!B[552-567]!C[552-567]	FALSE	STE	0	8.9555	0.0121	39	4.3349	0.5277	0.0893	21.2	3	4	275.9624	-2	10	11	0.2821	123.5	0	0	14	0	0	0
6P2A	3	A[552-569]!B[552-569]!C[552-569]	FALSE	STE	0	19.1442	0.0451	46	5.0144	0.5951	0.1298	42	3	4.4	409.179	-1	8	9	0.1957	201.6	0	0	11	0	0	0
6O6O	0	A[137-199]!B[138-194]	FALSE	MYR	0	31.4452	0.1164	89	4.971	0.5252	0.2518	23.7778	11	4.3889	1906.6284	0	18.6207	29	0.3258	1106.4	22	0	0	2	0	0
6O6O	3	A[152-183]!B[191-199]	FALSE	MYR	0	16.0568	0.0423	46	4.5839	0.5485	0.3837	3.3846	7	3.6923	1040.1659	-2	22.9286	28	0.6087	733	13	0	0	0	0	0
6O6O	4	A[46-132]	FALSE	MYR	0	14.224	0.0274	47	4.7545	0.599	0.0558	19.25	8	4.25	945.7335	-1	9.0667	15	0.3191	617.4	11	1	0	0	0	0
6O6O	5	A[138-198]!B[142-153]	FALSE	MYR	0	12.4373	0.007	44	5.0341	0.4818	0.568	-6.1818	5	3.3636	1014.5722	-1	6	7	0.1591	959.1	7	2	0	2	0	0
6QK1	1	A[2-87]	FALSE	PLM	0	18.9549	0.014	43	4.6476	0.4802	0.211	5.3636	8	4.1818	817.3519	-2	13	14	0.3256	1230.9	5	5	0	1	0	0
6QK1	2	A[67-140]	FALSE	PLM	0	18.8503	0.0322	41	4.9157	0.5835	0.1041	26.1	4	3.3	758.0974	-2	19	20	0.4878	492.6	8	1	0	0	0	1
6QK1	3	A[250-266]	FALSE	PLM	0	11.7435	0.0091	41	4.771	0.5812	0.6064	16.7	4	3.4	891.394	0	3	4	0.0976	819.4	6	4	0	0	0	0
6T4C	1	A[18-59]!C[168-174]	FALSE	STE	0	34.8423	0.4138	69	4.7328	0.509	0.0226	6.4706	13	4.0588	1627.9148	-1	25.1429	28	0.4058	1109.4	1	10	0	3	3	0
6T4C	2	A[58-68]!C[108-229]!D[22-45]	FALSE	STE	0	22.7355	0.0684	60	4.8632	0.5761	0.0804	5.875	9	3.25	1979.3831	-3	19.6522	23	0.3833	1066.2	1	5	3	3	1	3
6T4C	3	A[27-29]!B[4-5]!D[62-69]	FALSE	STE	0	16.1415	0.0268	39	4.8069	0.5576	0.4965	22.1	6	3.7	796.0585	2	14	15	0.3846	775.1	0	2	0	8	0	0
6T4C	4	A[22-51]!C[150-170]	FALSE	STE	0	14.8692	0.011	37	5.0112	0.6355	0.0285	-1.2727	8	2.9091	814.6646	-3	6	7	0.1892	777.3	2	7	2	0	0	0
6T4C	5	A[141-210]!B[46-198]	FALSE	STE	0	11.374	0.1044	48	4.8561	0.5446	0.039	50.5625	6	4.125	1309.4303	0	4	9	0.1875	841.4	0	5	3	7	0	2
6HSC	0	A[109-519]	FALSE	MYR	0	38.8157	0.2957	114	4.6423	0.4866	0.3858	15.9231	18	4.4615	1672.5161	2	34.7188	64	0.5614	1650.5	24	0	0	2	0	0
6HSC	1	A[153-452]	FALSE	MYR	0	34.3059	0.0277	105	4.8382	0.4866	0.2749	0.44	17	4.08	1528.9661	-1	11.7895	19	0.181	1372.6	20	4	0	0	0	1
6HSC	3	A[17-162]	FALSE	MYR	0	20.4268	0.3237	52	4.7725	0.5126	0.2592	21.6364	6	3.6364	697.0925	0	44.8696	46	0.8846	582.4	11	0	0	0	0	0
6HSC	8	A[114-523]	FALSE	MYR	0	7.7949	0.0054	37	5.0388	0.5835	0.3553	-5.4	5	3.2	990.3292	-1	10	11	0.2973	871.9	5	5	0	0	0	0
6U1U	1	A[322-387]	FALSE	PLM	0	26.2295	0.056	54	4.6286	0.5449	0.4868	20.9	12	4.15	1343.2936	3	4.5	8	0.1481	1210	3	5	3	9	0	0
6I3V	1	B[108-145]!C[74-80]	FALSE	MYR	0	22.3492	0.0409	36	4.7407	0.5771	0.3005	12.3077	9	4	869.9991	-2	6	7	0.1944	776.7	0	1	6	6	0	0
6C69	1	A[15-41]!B[33-64]	FALSE	PLM	0	7.8923	0.0084	56	4.7032	0.5122	0.1657	14.0769	7	3.3077	886.1891	-1	9	10	0.1786	659.9	0	4	7	2	0	0
6C69	2	A[11-129]!B[58-60]	FALSE	PLM	0	7.4816	0.0068	44	4.6828	0.4697	0.2249	1.3333	8	3.75	910.3095	-2	18	19	0.4318	884.8	0	0	10	2	0	0
6C69	3	A[11-245]!B[26-63]	FALSE	PLM	0	6.685	0.0122	41	4.7231	0.5313	0.1842	23.0909	7	4.0909	749.3054	2	6	7	0.1707	580.9	0	0	6	5	0	0
6C69	4	A[7-217]	FALSE	PLM	0	5.22	0.0108	46	4.9019	0.6085	0.2423	21.4	5	4.1	943.2167	2	16	17	0.3696	571.6	0	2	3	4	1	0
6B80	1	A[2-69]	FALSE	MYR	0	9.6096	0.0231	53	4.7076	0.5739	0.2101	18.2308	8	4.0769	826.149	2	31.7059	34	0.6415	744.1	6	4	0	3	0	0
6FYJ	1	A[114-385]	FALSE	MYR	0	24.7207	0.0269	40	4.4024	0.5155	0.4528	0	8	3.7778	427.8785	2	14	15	0.375	585.3	9	0	0	0	0	0
6FYJ	2	A[28-334]	FALSE	MYR	0	22.2546	0.028	54	4.523	0.5549	0.2729	-1.3846	9	3.7692	1447.6338	-1	2.3333	6	0.1111	973.6	4	1	1	7	0	0
6FYJ	3	A[16-402]	FALSE	MYR	0	20.5167	0.8781	36	4.4457	0.4746	0.3146	70.3333	3	4.6	333.7251	0	34	35	0.9722	555.6	5	1	5	4	0	0
6GK6	1	A[169-399]	FALSE	MYR	0	9.1146	0.013	44	4.6653	0.5583	0.4794	14.1667	8	3.8333	919.1497	-2	16	17	0.3864	671.2	5	3	0	3	1	0
6GK6	2	A[108-220]	FALSE	MYR	0	7.9377	0.0241	63	4.6454	0.5662	0.2795	32.4667	5	3.8667	769.5361	-1	17.6	25	0.3968	949	8	4	0	0	0	2
6GK6	3	A[11-391]	FALSE	MYR	0	0.4198	0.008	37	4.5857	0.4989	0.4935	10.9167	5	3.8333	863.7875	-1	11.8571	14	0.3784	1044.3	3	2	0	3	1	3
5YS3	0	C[8-186]	FALSE	PLM	0	30.8065	0.0252	48	4.976	0.6354	0.2896	-13.6667	8	3.3333	996.4728	0	6	7	0.1458	1003.3	3	6	0	3	0	0
5YS3	1	A[33-87]!B[90-95]	FALSE	PLM	0	18.0982	0.051	36	4.5414	0.5359	0.4646	35.7273	5	3.9091	714.7297	1	5	6	0.1667	716.6	3	8	0	0	0	0
5UWZ	0	A[201-225]	FALSE	STE	0	34.5406	0.7369	56	4.8891	0.5952	0.0567	31.5	6	3.9167	1084.1166	-2	37.5897	39	0.6964	854.6	11	1	0	0	0	0
5UWZ	1	A[16-78]	FALSE	STE	0	16.8247	0.021	37	4.8577	0.7283	0.3218	2.2857	6	3.5714	841.4922	0	5	6	0.1622	541.5	5	2	0	0	0	0
5UTO	0	A[32-55]	FALSE	PLM	0	34.7175	0.3273	56	4.4326	0.518	0.3097	5.8	5	3	858.8099	0	29	30	0.5357	788.6	5	1	1	3	0	0
5UTO	1	A[12-265]	FALSE	PLM	0	29.4949	0.0512	49	4.9796	0.5977	0.1552	14.375	8	3.1875	1010.7675	-1	10	11	0.2245	835.9	5	5	3	3	0	0
5W7B	2	A[120-123]!C[377-469]	FALSE	MYR	0	11.2435	0.0498	44	5.1203	0.6809	0.1423	32.875	7	4.0625	901.6711	0	10	11	0.25	739.3	5	4	0	6	0	1
5W7B	3	C[175-348]	FALSE	MYR	0	10.1017	0.0187	39	4.7134	0.6082	0.2317	-0.3333	8	4.2222	955.9221	3	20	23	0.5897	564.3	5	0	0	4	0	0
5W7B	4	A[51-101]	FALSE	MYR	0	9.6384	0.0284	38	4.8606	0.4932	0.1753	28	6	4.75	788.6284	0	4	5	0.1316	598.5	4	4	0	0	0	0
5W7B	5	C[217-409]	FALSE	MYR	0	9.2771	0.0516	43	5.1017	0.6325	0.1385	40.1667	5	4.6667	839.7163	-1	6	7	0.1628	765.6	0	5	0	5	1	1
5W7B	6	A[36-38]!C[376-456]	FALSE	MYR	0	5.8362	0.0223	36	4.7791	0.6136	0.3628	17.9091	7	4.2727	1093.4039	1	8.6	10	0.2778	788.7	3	3	0	4	0	1
5W7D	2	A[186-405]	FALSE	MYR	0	14.9683	0.0124	56	4.9618	0.6455	0.2049	6.3125	10	3.5	1246.4369	1	4	5	0.0893	957.9	1	5	0	7	1	1
5W7D	3	A[75-292]	FALSE	MYR	0	10.688	0.0461	37	4.9858	0.6047	0.1877	40	6	3.9091	779.8676	3	20	21	0.5676	645.2	4	2	0	3	0	2
5W7D	4	A[314-557]	FALSE	MYR	0	10.3976	0.0063	43	4.6424	0.5287	0.4205	-10.1	7	4.2	823.5499	0	10	11	0.2558	808	7	3	0	0	0	0
5XNA	1	B[50-161]	FALSE	SHV	0	36.8658	0.7897	100	4.5709	0.4682	0.2706	33.6207	13	4.069	1018.3508	-1	55.0704	71	0.71	853.6	6	2	20	0	0	1
5HYB	0	B[8-87]	FALSE	MYR	0	35.2788	0.9514	44	4.8373	0.58	0.0954	59.25	4	4.5833	626.0635	0	34	35	0.7955	578.3	8	3	0	1	0	0
5GP9	2	A[26-114]!B[23-27]	FALSE	PLM	0	18.1492	0.0232	45	4.7287	0.5374	0.6859	14.125	6	4.375	840.8116	-1	10	11	0.2444	616.8	2	2	0	5	0	0
5GP9	4	A[112-118]!B[21-172]	FALSE	PLM	0	14.1474	0.0431	36	4.5975	0.4978	0.3592	15.4286	8	3.6429	787.7145	-3	0	1	0.0278	764.6	11	1	0	2	0	0
5GP9	5	A[3-68]	FALSE	PLM	0	14.0744	0.0308	39	5.3434	0.5891	0.3082	3.8333	8	3.75	1147.2288	2	1	2	0.0513	1082.4	8	4	0	0	0	0
5UC9	0	A[38-227]	FALSE	MYR	0	39.9577	0.2168	68	4.7337	0.5369	0.4073	5.8	11	3.5333	1129.4451	1	25	26	0.3824	823	15	0	0	0	0	0
5UC9	2	A[161-199]	FALSE	MYR	0	16.5879	0.0748	54	4.8606	0.6073	0.3334	42.9231	6	4.3846	1605.0522	1	8	12	0.2222	889	6	1	0	5	0	1
5E7X	1	A[37-107]	FALSE	PLM	0	26.6845	0.203	45	4.9485	0.6887	0.1763	27.2727	8	4.6364	882.9713	2	33	34	0.7556	607.3	11	0	0	0	0	0
5DIC	1	A[88-110]	FALSE	PLM	0	10.3913	0.0103	41	5.0194	0.683	0.3884	-5.2857	6	3.8571	870.7625	4	23	24	0.5854	650.9	5	2	0	0	0	0
5DIC	2	A[2-105]	FALSE	PLM	0	9.6118	0.1853	69	4.4937	0.4654	0.2606	44.6316	6	4.0526	1168.438	2	34.0364	55	0.7971	1243.2	13	4	0	2	0	0
5DIC	3	A[2-76]	FALSE	PLM	0	6.1477	0.0134	38	4.8294	0.6054	0.3537	10.6	7	4	831.2345	-2	6	7	0.1842	979.5	7	3	0	0	0	0
5KNK	0	B[79-281]	FALSE	11A	0	34.9568	0.3418	126	5.002	0.477	0.0893	39.3571	17	4.75	2408.771	1	25.9259	54	0.4286	1735.6	12	8	1	5	0	1
5KNK	1	B[201-324]	FALSE	11A	0	17.3374	0.0669	56	4.9374	0.6002	0.1919	36.4	8	4.2667	953.3284	0	22	23	0.4107	908.5	6	3	3	3	0	0
5KNK	2	B[28-280]	FALSE	11A	0	15.5053	0.8117	60	4.6803	0.4899	0.1197	54.9286	4	3.9286	1237.4526	-1	43.0612	49	0.8167	994	13	0	0	1	0	0
5H9I	0	A[57-215]	FALSE	LEA	0	43.2556	0.6834	46	4.8055	0.5419	0.2346	19.7895	12	3.8421	1087.1504	1	16	17	0.3696	695.6	3	6	2	7	0	1
5AZB	1	A[39-227]	FALSE	PLM	0	8.1904	0.0194	107	5.0136	0.5356	0.2011	22.7143	8	4.2381	1839.1555	2	19.1034	29	0.271	1486.1	10	2	0	7	0	0
5AZB	2	A[29-212]	FALSE	PLM	0	6.0404	0.1232	55	4.7696	0.6231	0.0472	51.5	5	4.2857	840.5051	0	43.913	46	0.8364	569.7	14	0	0	0	0	0
5AZB	3	A[59-120]	FALSE	PLM	0	-2.7056	0.0342	44	4.7788	0.5448	0.2203	40.5	3	4	1229.136	1	19.5652	23	0.5227	824.3	10	0	0	0	0	0
5AOC	0	A[243-266]	FALSE	LEA	0	30.6918	0.3869	49	4.8653	0.6458	0.1958	15.7857	6	3.4286	1267.4419	-2	29.027	37	0.7551	756	3	0	1	7	0	1
5AOC	1	A[137-205]	FALSE	LEA	0	20.2155	0.0501	37	4.754	0.6287	0.1782	42.5556	4	4.3333	570.5587	0	0	1	0.027	514.4	1	6	0	2	0	0
4XU6	0	A[6-185]	FALSE	TDA	0	32.6206	0.905	41	4.6548	0.4948	0.3554	54.3077	4	4.2308	826.8137	-1	31.6471	34	0.8293	722.9	13	0	0	0	0	0
4RPM	0	A[162-340]	FALSE	6NA	0	42.5526	0.6713	68	4.6136	0.5137	0.072	18.5556	11	4.3889	647.1944	1	27.8621	29	0.4265	717.3	4	9	2	3	0	0
4RPM	1	A[28-103]	FALSE	6NA	0	23.1133	0.5005	38	4.6598	0.4942	0.2972	33.7692	7	4.3846	726.1267	1	24.9231	26	0.6842	865.6	5	5	0	2	1	0
4RPM	2	A[45-299]	FALSE	6NA	0	19.5836	0.0179	45	4.9594	0.7063	0.2244	19.5	6	4	786.968	1	7	8	0.1778	709.3	9	0	0	0	0	1
4RPM	3	A[58-76]	FALSE	6NA	0	14.552	0.0131	36	4.8009	0.6929	0.1207	10.1818	6	4.1818	892.3463	1	8	9	0.25	806.2	9	2	0	0	0	0
4RSC	0	A[135-532]	FALSE	PLM	0	37.918	0.4818	74	4.7231	0.531	0.1428	30.0833	11	4	1160.9767	3	26	28	0.3784	1046.2	0	0	16	8	0	0
4RSC	1	A[387-455]!B[3-459]	FALSE	PLM	0	33.013	0.6931	59	4.8758	0.4877	0.2523	29.8	9	4.2667	1128.3365	3	33.2	35	0.5932	893.8	0	2	4	6	1	0
4RSC	2	B[135-530]	FALSE	PLM	0	26.3033	0.0534	62	4.5933	0.4751	0.0449	30.4762	6	3.5714	670.1763	-2	17	18	0.2903	595.8	0	1	16	4	0	0
4RSC	3	B[91-275]	FALSE	PLM	0	22.4027	0.0429	56	4.7502	0.4916	0.3908	25.3125	8	4.1875	1322.6715	1	12.5333	15	0.2679	1266.7	4	11	0	0	0	1
4RSC	4	A[407-457]!B[407-457]	FALSE	PLM	0	22.1779	0.0502	58	4.6976	0.5056	0.0415	39.1429	5	4	884.678	1	10	11	0.1897	535.4	0	0	8	4	0	0
4RSC	5	A[283-284]!B[284-402]	FALSE	PLM	0	20.4538	0.0245	41	5.0912	0.634	0.0785	11.4	8	4.5	889.9527	1	13	14	0.3415	613.1	0	1	3	6	0	0
4RSC	6	B[183-429]	FALSE	PLM	0	18.0551	0.0176	41	4.6927	0.6165	0.1421	14.7273	7	3.8182	648.3776	2	7	8	0.1951	605.5	0	0	3	8	0	0
4RSC	7	B[138-532]	FALSE	PLM	0	17.7072	0.0458	38	4.742	0.5431	0.1563	26	7	4	879.76	2	16	17	0.4474	851.8	0	0	7	7	0	0
4RSC	8	A[101-275]	FALSE	PLM	0	17.2256	0.0271	38	4.7664	0.5427	0.4136	24	7	4	625.4022	1	8	9	0.2368	839.1	2	8	0	0	0	1
4RSC	9	A[282-402]!B[283-284]	FALSE	PLM	0	16.5045	0.0195	36	5.1679	0.6334	0.0914	10.5	8	4.4	1041.1664	1	7.7778	9	0.25	690	0	1	4	6	0	0
4KU3	0	B[57-315]	FALSE	MYR	0	39.8102	0.6829	76	4.488	0.4442	0.4179	28.8	14	4.2	1313.7693	1	35.5417	48	0.6316	1281.9	11	7	3	0	1	3
4KU3	2	A[57-290]	FALSE	MYR	0	34.7949	0.5608	66	4.8654	0.5161	0.2059	23.4286	13	4	1776.1974	1	35.0952	42	0.6364	1373.5	7	8	1	0	0	3
4KU3	3	A[101-163]!B[22-271]	FALSE	MYR	0	23.727	0.0192	57	5.136	0.5771	0.255	15.7647	11	3.8824	1397.4827	-2	8.4	10	0.1754	869.7	2	3	5	5	0	2
4KU3	4	B[29-358]	FALSE	MYR	0	14.7021	0.0352	37	4.8639	0.6444	0.1739	36.2	7	4.0667	849.4592	3	8	9	0.2432	837.1	3	4	2	4	0	2
4TLG	1	A[75-259]	FALSE	11A	0	26.3928	0.1381	51	4.8743	0.6498	0.1608	34.0588	10	4.4706	941.4505	3	20.7273	22	0.4314	807.1	7	3	2	3	2	0
4TLG	2	A[107-352]	FALSE	11A	0	16.4495	0.031	36	4.5016	0.5379	0.1225	11.1818	9	3.7273	760.6114	1	12	13	0.3611	675.5	1	5	3	0	0	2
4TLG	3	A[112-275]	FALSE	11A	0	15.9244	0.0311	37	4.9734	0.5139	0.2142	29.9	5	4.5	819.9963	1	19	20	0.5405	619.4	5	5	0	0	0	0
4TLG	4	A[202-393]	FALSE	11A	0	13.7708	0.0115	40	4.7364	0.5448	0.2259	2.3333	6	3	1137.7418	0	13.0667	15	0.375	668	7	1	3	0	0	1
4I4C	0	A[51-398]	FALSE	6NA	0	30.8056	0.8552	119	4.4845	0.4971	0.1509	36.6538	8	4.2308	1501.2968	0	38.7077	65	0.5462	1211.7	11	3	3	9	0	0
4I4C	2	A[69-112]	FALSE	6NA	0	9.1159	0.0079	37	4.7038	0.5688	0.1631	6	3	4.25	431.0089	-2	9	10	0.2703	577.2	8	0	0	0	0	0
4KVL	0	A[68-370]	FALSE	PLM	0	30.8909	0.0422	69	4.7715	0.5196	0.4944	19.7778	10	3.8333	1218.6754	0	3.3333	6	0.087	1084	0	11	4	3	0	0
4KVL	1	A[9-546]	FALSE	PLM	0	28.8671	0.0381	61	4.7813	0.5643	0.2653	-3	11	3.8125	1365.866	1	9.6364	11	0.1803	1056.1	5	9	0	0	0	2
4KVL	2	A[342-584]	FALSE	PLM	0	27.6956	0.4445	37	4.649	0.5285	0.2225	5.5833	9	3.8333	590.3221	1	23	24	0.6486	634	5	2	0	4	0	0
4KVL	3	A[42-540]	FALSE	PLM	0	23.1623	0.0373	45	4.8204	0.5394	0.1155	22	8	4.3333	875.1024	3	9	10	0.2222	802.8	2	1	0	6	0	0
4KVL	4	A[153-483]	FALSE	PLM	0	22.883	0.0157	51	4.6122	0.4407	0.115	5.2	8	4	620.4687	-3	2	3	0.0588	513.5	8	5	1	2	3	1
4KVL	5	A[13-496]	FALSE	PLM	0	21.9342	0.1007	39	4.8513	0.4689	0.2854	13.5385	7	3.9231	954.9004	0	17	18	0.4615	917.2	8	3	0	0	1	1
4JAP	1	C[40-283]	FALSE	PLM	0	36.1845	0.9302	52	4.7174	0.4527	0.4377	51	8	4.5882	1017.945	1	41.5349	43	0.8269	809.4	11	5	1	0	0	0
4JAP	2	D[41-283]	FALSE	PLM	0	30.2726	0.8649	41	4.5669	0.4892	0.4767	58.6154	8	4.9231	539.5508	1	33	34	0.8293	590.2	9	3	1	0	0	0
4JAP	4	D[222-252]	FALSE	PLM	0	23.4277	0.0133	45	4.7636	0.6206	0.4596	3.8	5	3.7	1077.546	-1	16.4444	18	0.4	942	6	0	0	4	0	0
4JAP	5	D[272-329]	FALSE	PLM	0	22.6299	0.0221	40	4.6289	0.4765	0.5478	15.4615	6	3.7692	800.3038	-1	14	15	0.375	962.2	5	2	3	3	0	0
4JAP	6	D[90-353]	FALSE	PLM	0	19.6985	0.0075	36	4.5404	0.5035	0.5997	-16.5	5	3.5	455.263	-1	4	5	0.1389	634.4	3	4	1	0	0	0
4HPU	0	E[19-288]	FALSE	MYR	0	35.8233	0.078	39	4.9132	0.6506	0.1095	9.8333	11	4.75	911.5339	2	17.7895	19	0.4872	468.9	6	2	0	3	0	0
4HPU	1	E[49-327]!I[18-18]	FALSE	MYR	0	33.9112	0.0561	37	4.3688	0.4265	0.1048	10.7857	10	4.0714	404.6673	0	16.7778	18	0.4865	411.5	0	3	8	1	0	2
4HPU	3	E[99-308]	FALSE	MYR	0	27.9694	0.0372	43	4.9512	0.5521	0.2481	36.6364	5	4.9091	890.4332	1	4	5	0.1163	631.4	0	4	1	5	0	0
4HPU	4	E[229-256]!I[6-13]	FALSE	MYR	0	24.0008	0.0179	41	4.8001	0.5972	0.1976	24.5833	5	3.3333	926.7267	1	5	6	0.1463	796	6	3	0	3	0	0
3V2N	0	A[65-71]!B[65-71]!C[65-71]!D[65-71]!E[65-71]	FALSE	MYR	0	36.6561	0.6203	42	4.9375	0.599	0.443	27.5	3	6	349.2069	2	41	42	1	588.5	5	12	0	2	0	0
3V2N	1	A[28-33]!B[30-33]!C[28-33]!D[27-33]!E[27-33]	FALSE	MYR	0	23.3959	0.1527	37	4.9758	0.6667	0.4881	51.75	1	3.75	726.4943	0	22	23	0.6216	950.1	10	4	0	2	0	0
4DOL	1	A[114-144]	FALSE	PLM	0	26.9299	0.3111	42	4.5577	0.6695	0.1779	30.6667	7	4.0833	1013.9219	1	27.7241	29	0.6905	753.6	9	0	0	2	0	1
3STU	0	B[18-243]	FALSE	DKA	0	35.1174	0.8858	56	4.3129	0.4304	0.3651	50.6	7	4.25	567.9065	-1	28.2857	35	0.625	311.9	7	4	2	7	0	0
3STU	2	A[9-265]	FALSE	DKA	0	24.8778	0.035	38	4.7643	0.5343	0.5008	-0.8	10	4.5	820.1006	4	10	11	0.2895	845.1	0	4	3	3	0	0
3STU	3	A[50-52]!B[54-182]	FALSE	DKA	0	21.7829	0.4989	37	4.8676	0.5942	0.1797	35.8667	5	3.6667	1128.1005	-1	26	27	0.7297	705.3	2	6	3	2	0	2
3STU	4	B[125-188]	FALSE	DKA	0	20.8954	0.2882	36	4.8362	0.6241	0.5468	49.6364	4	4.2727	764.368	1	19	20	0.5556	606.4	5	5	0	1	0	0
3AWQ	1	A[104-373]	FALSE	PLM	0	10.2303	0.0606	71	4.9625	0.5776	0.1757	15.9545	13	4.2727	1605.6217	-4	26.3571	28	0.3944	1166.6	15	4	0	2	0	0
3AWQ	2	A[147-211]	FALSE	PLM	0	6.9791	0.0228	36	4.5911	0.7275	0.1974	25.8182	7	3.6364	677.6431	0	11	12	0.3333	471.2	1	5	0	5	0	0
3AWQ	3	A[22-395]	FALSE	PLM	0	1.6241	0.0171	50	5.1103	0.5716	0.2934	30.75	3	3.75	947.8879	0	2	3	0.06	713.2	8	0	1	3	0	0
3NYI	0	A[8-270]	FALSE	STE	0	41.8494	0.62	60	4.6838	0.5152	0.2841	12.8125	11	3.5	880.8038	2	23.4615	26	0.4333	775.2	5	4	2	4	0	1
3I3F	0	C[54-108]	FALSE	LEA	0	31.309	0.1278	52	4.6314	0.6761	0.0549	8.4	5	4.1	1035.3741	-3	17.7273	22	0.4231	623.1	8	1	0	0	0	1
3I3F	1	A[95-122]!B[124-127]	FALSE	LEA	0	25.3802	0.0156	49	4.8728	0.5764	0.4481	14.7778	4	4.1111	937.0563	-1	5.7143	7	0.1429	631.7	4	1	0	2	1	0
3I3F	2	B[59-108]	FALSE	LEA	0	25.1577	0.0254	44	4.7741	0.6856	0.1419	12.7778	4	4.1111	833.2452	-2	12	13	0.2955	524.4	8	0	0	0	0	1
3EE4	1	A[2-147]	FALSE	MYR	0	23.3382	0.0299	67	4.5409	0.4875	0.5574	-4.7857	9	2.9286	1343.4066	-1	11.7778	18	0.2687	1303	6	6	0	0	0	2
3EE4	2	A[172-276]	FALSE	MYR	0	17.8656	0.0421	54	5.0415	0.6385	0.5017	16.6875	7	3.8125	1323.2847	0	20.2308	26	0.4815	848.1	16	0	0	0	0	0
3CJD	0	A[109-175]!B[54-121]	FALSE	STE	0	31.5226	0.059	48	4.7739	0.5889	0.5634	-11.1538	8	3.8462	1189.4376	-1	17	18	0.375	1000.8	5	4	0	4	0	0
3CJD	1	A[141-160]!B[190-194]	FALSE	STE	0	28.7435	0.3704	40	4.3404	0.4804	0.2344	51.1	4	4	362.426	-1	20	21	0.525	404.9	7	1	0	2	0	0
3CJD	3	A[53-125]	FALSE	STE	0	24.452	0.0383	43	4.8824	0.5151	0.5945	15.8462	7	4.2308	1198.0203	-1	9.7647	17	0.3953	1112.5	5	5	0	3	0	0
2IQ0	1	A[122-302]	FALSE	6NA	0	27.1404	0.7788	43	4.5923	0.5288	0.1899	57.6667	2	4	638.1057	0	31	32	0.7442	441.7	0	0	0	6	0	0
1UK8	0	A[3-180]	FALSE	LEA	0	29.9986	0.104	65	4.8946	0.5542	0.4426	19.5	4	4	1352.7502	-2	16.1111	18	0.2769	883.1	8	0	0	4	0	0
1UK8	1	A[70-189]	FALSE	LEA	0	21.0414	0.0261	42	5.056	0.6142	0.5208	2.7	6	3.6	995.348	-1	8	9	0.2143	803.3	3	2	0	5	0	0
1OPK	0	A[91-397]	FALSE	MYR	0	37.2616	0.8693	60	4.7775	0.5024	0.2903	48.6667	7	4.4	834.2524	1	36	37	0.6167	641.5	0	5	4	3	1	2
1OPK	1	A[267-401]	FALSE	MYR	0	25.9494	0.8008	38	4.2929	0.4269	0.1456	44.4375	8	4.25	447.0992	0	33.1351	37	0.9737	372.4	2	2	6	6	0	0
1OPK	2	A[150-513]	FALSE	MYR	0	22.8583	0.0508	40	5.032	0.5685	0.1773	28.5714	8	4.1429	887.5964	-2	7	8	0.2	522.3	7	1	1	5	0	0
1OPK	4	A[152-517]	FALSE	MYR	0	21.9244	0.0154	40	4.7383	0.4983	0.383	-4.6154	8	3.0769	589.2914	-2	0	0	0	861.3	4	1	3	5	0	0
1LLF	0	A[66-351]!B[1441-1443]	FALSE	F23	0	34.8852	0.1628	59	5.1051	0.5846	0.2159	27.2667	8	4.3333	1319.2804	-1	15.8824	17	0.2881	805.7	3	3	0	6	0	0
1LLF	1	A[442-443]!B[1066-1351]	FALSE	F23	0	30.5019	0.098	55	5.0736	0.6099	0.2475	29.9286	7	4.3571	1212.597	-1	13	14	0.2545	112.7	0	0	0	2	0	0
1K4W	1	A[293-450]	FALSE	STE	0	19.1951	0.057	54	4.9139	0.6075	0.1686	19.4	9	4.2	1260.3009	2	13.5294	17	0.3148	1015.1	11	0	0	4	0	0
1K4W	2	A[231-359]	FALSE	STE	0	17.4286	0.0607	55	4.8222	0.5021	0.3118	39.5333	5	4.7333	1127.0222	2	13.0667	15	0.2727	942.8	5	2	2	4	0	2
1K4W	3	A[208-387]	FALSE	STE	0	16.0413	0.0304	47	4.5832	0.4916	0.3003	-1.8333	9	3.25	1238.4398	1	12.4	15	0.3191	951.9	11	1	0	0	0	0
